# Supplementary material for: Artificial photosynthetic cell producing energy for protein synthesis
Source: Nat Commun. 2019 Mar 22;10:1325. doi: 10.1038/s41467-019-09147-4 (PMC6430821; doi:10.1038/s41467-019-09147-4)
Supplement: Supplementary file 4 — Source Data [file 41467_2019_9147_MOESM4_ESM.xlsx]

## Sheet: Fig. 1
B								C						D									E												F
FoF1-ATP synthase		bacteriorhodopsin						sec	5uM	10uM	20uM	20uM+FCCP			10 uL		20 uL		30 uL		+FCCP			176:1		140:1		70:1		35:1		Dark	140:1+FCCP		GUVs	PKin	PKout	Light	mean	SD		test1	test2	test3
								0	0	0	0	0		sec	mean	SD	mean	SD	mean	SD	mean			mean	SD	mean	SD	mean	SD	mean	SD	mean	mean		+	-	+	+	51000	2094		48674	52785	51428
								0.2	0.00098314	-0.0005379	0.00069562	0.00062588		1	10.929	0	10.582	0	11.05	0	9.2593		0	3.9897	3.1144	0.24679	1.5732	-0.15561	1.3064	0.66285	0.59258	1.2048	-0.084358		+	-	+	-	2840	4158		7322	2105.4	-895.01
								0.4	0.00022898	-0.0020804	0.000415	0.0011883		2	10.956	0.036329	10.68	0.088715	11.166	0.20694	9.2499		1	-3.1778	4.2413	0.35163	0.8954	0.9809	0.40556	-0.85232	1.0949				+	+	+	+	5390	954		6299.7	5464.9	4396.5
								0.6	-0.0002596	-0.0020234	-9.881e-05	0.00050796		3	10.887	0.037104	10.576	0.085791	11.172	0.10028	9.2832		2	9503.9	2505.9	6361.2	23.325	6281.3	527.15	4567.4	537.66				-	-	-	+	146000	16141
								0.8	-0.0006495	-0.0017171	-0.0016916	0.0016418		4	10.907	0.064666	10.686	0.042949	11.157	0.096627	9.4822		3	21149	2336.7	14116	762.2	11170	551.53	8956.4	1114.3
								1	-0.0006672	-0.0037548	-0.0004664	0.0027938		5	10.936	0.059028	10.614	0.22823	11.129	0.23214	9.0967		4	32473	2753.7	20269	210.28	14942	1654.5	12544	1048.9
								1.2	8.0092e-05	-0.0038902	-0.0008102	0.0029389		6	10.909	0.17792	10.592	0.12374	11.102	0.15976	9.277		5	35306	317.92	25173	1287.1	19860	1276.4	16320	940.35
								1.4	0.0019654	-0.0033344	-0.0010118	0.0015511		7	10.899	0.068472	10.685	0.10501	11.154	0.083096	9.2905		10	45310	2091.9	31066	567.94	24018	1184.2	19728	1611	0	0
								1.6	0.0011865	-0.0021802	-0.0015058	0.0003719		8	10.864	0.038677	10.678	0.0057481	11.019	0.11402	9.3582		30	226490	7871.8	250620	24413	192280	21889	127970	18473	0	0
								1.8	0.00078192	-0.0016245	-0.0009604	0.00057145		9	10.95	0.12521	10.519	0.081184	11.17	0.17539	9.4239		60	399970	44116	355830	42886	281600	3861.9	217120	13451	130.2	-14.417
								2	-0.0009639	-0.0019237	-0.000743	0.0018232		10	10.895	0.031219	10.681	0.1114	11.128	0.11383	9.253		120	537020	76923	438470	96692	374000	51920	272570	43168	10.623	-51.272
								2.2	-0.0015912	-0.003256	-0.0003913	0.0034287		11	10.981	0.12362	10.621	0.18075	11.124	0.13232	9.4093		180	529690	15653	471810	103980	416570	111410	347700	78259	-81.208	-90.79
								2.4	-0.0016992	-0.004225	-0.0002846	0.002821		12	10.912	0.072607	10.618	0.18304	11.09	0.15808	9.378		240	627100	44571	508820	141740	444100	90035	338360	44492	-93.8	-99.901
								2.6	-0.0019641	-0.0036693	-0.0011659	0.00244		13	10.886	0.048238	10.64	0.29107	11.213	0.11228	9.2249
								2.8	-0.0014137	-0.004111	-0.0025335	0.0019956		14	10.922	0.12279	10.725	0.01651	11.302	0.092652	9.3176
								3	-0.000779	-0.0036764	-0.0028576	0.0027847		15	10.991	0.10113	10.632	0.13441	11.147	0.13323	9.2926
								3.2	-0.0013963	-0.003452	-0.0020157	0.0015239		16	10.843	0.034936	10.664	0.13036	11.173	0.052528	9.0759
								3.4	-0.0018331	-0.0034591	-0.002407	0.0003084		17	10.951	0.088742	10.694	0.085965	11.146	0.14573	9.2968
								3.6	-0.0013035	-0.0033095	-0.0024505	-0.0005715		18	10.911	0.086034	10.65	0.15504	11.283	0.084724	9.3551
								3.8	-0.0015405	-0.0044637	-0.0021659	0.00027212		19	10.931	0.13	10.631	0.099308	11.13	0.06887	9.2301
								4	-0.0022874	-0.0051619	-0.0019959	0.0023402		20	10.968	0.12013	10.649	0.17162	11.157	0.18847	9.0988
								4.2	-0.0020836	-0.0054077	-0.0026955	0.0027666		21	10.895	0.16207	10.627	0.20531	11.155	0.11187	9.229
								4.4	-0.0007528	-0.0049518	-0.0034386	0.0018595		22	10.797	0.084757	10.566	0.2237	11.18	0.025158	9.1801
								4.6	-0.0008954	-0.0045991	-0.0038061	0.00078915		23	10.891	0.18917	10.64	0.22847	11.114	0.18683	9.2686
								4.8	-0.0010171	-0.0043711	-0.004731	0.0010522		24	10.827	0.22318	10.592	0.3927	11.091	0.089067	9.1353
								5	-0.0018754	-0.0050551	-0.0049721	0.0011066		25	10.942	0.14325	10.573	0.22577	11.151	0.076137	9.2738
								5.2	-0.0024157	-0.0048983	-0.0051618	0.00087079		26	10.885	0.14212	10.624	0.30405	11.218	0.089363	9.103
								5.4	-0.0033069	-0.003965	-0.0046598	0.0013334		27	10.75	0.13203	10.606	0.20502	11.252	0.052987	9.3853
								5.6	-0.002358	-0.0049482	-0.0042923	0.0037281		28	10.848	0.10512	10.673	0.22965	11.115	0.037279	9.3426
								5.8	-0.0017775	-0.0058887	-0.0033397	0.0054424		29	10.876	0.1326	13.666	0.2316	17.077	10.241	9.4979
								6	-0.0015242	-0.0047273	-0.0039049	0.0057145		30	13.59	3.8019	19.691	3.4219	27.707	27.894	12.038
								6.2	-0.0012034	-0.0052225	-0.0045926	0.0040274		31	30.42	16.205	40.74	16.354	67.841	37.905	22.729
								6.4	-0.0017808	-0.005625	-0.0049523	0.0038369		32	45.052	12.944	72.504	25.22	112.57	32.571	28.879
								6.6	-0.0020663	-0.0059884	-0.0061538	0.0036373		33	51.02	10.998	103.25	16.76	157.51	22.37	32.876
								6.8	-0.0016673	-0.0064159	-0.0069127	0.0027212		34	54.434	8.8023	123.83	8.7068	193.87	13.5	30.768
								7	-0.0025747	-0.0056749	-0.0061341	0.0021407		35	57.413	7.9419	140.12	3.9938	221.32	11.678	30.793
								7.2	-0.0024723	-0.0059742	-0.0055373	0.0017507		36	59.469	7.3899	154.77	0.85224	244.65	14.581	31.214
								7.4	-0.0031072	-0.0063625	-0.0054068	0.0012971		37	61.512	7.175	166.72	1.2766	264.58	17.11	31.167
								7.6	-0.0049162	-0.0059172	-0.0055728	0.0019502		38	63.111	6.6821	177.44	3.6932	282.26	19.265	31.025
								7.8	-0.0044049	-0.0064088	-0.0047824	0.0020228		39	64.49	6.4875	186.14	6.1984	298.04	22.005	31.013
								8	-0.0037283	-0.0061701	-0.0045452	0.0020409		40	65.604	6.2437	194.28	8.0653	312.28	23.852	30.645
								8.2	-0.0038379	-0.0049518	-0.0043199	0.0034922		41	66.415	5.7197	200.87	9.9991	325.13	26.232	30.993
								8.4	-0.0034711	-0.0043746	-0.005474	0.0052882		42	67.498	5.5199	208.04	11.379	336.43	28.135	30.969
								8.6	-0.0032784	-0.0064622	-0.0061973	0.0051249		43	68.191	5.5531	213.95	12.016	347.6	31.058	30.954
								8.8	-0.0035029	-0.0059884	-0.0067309	0.0060411		44	69.278	5.4411	218.85	12.583	356.98	32.238	30.8
								9	-0.0038408	-0.0062413	-0.0056242	0.0053517		45	69.979	5.3877	224.18	13.891	365.93	34.382	30.891
								9.2	-0.0035555	-0.0065477	-0.005312	0.0044991		46	70.699	5.5561	228.39	14.915	373.27	36.05	30.984
								9.4	-0.0039083	-0.006448	-0.0056519	0.0031747		47	71.309	5.6195	232.92	16.655	381.13	37.455	30.663
								9.6	-0.0029259	-0.0071034	-0.0063396	0.0036464		48	71.958	5.352	236.31	16.387	387.97	37.397	30.861
								9.8	-0.0028142	-0.0073279	-0.0054226	0.0043086		49	72.312	5.0767	240.46	17.396	394.49	39.734	30.896
								10	-0.0033646	-0.0073065	-0.0045689	0.0043358		50	73.214	5.2598	242.87	18.61	400.57	40.394	30.483
								10.2	-0.0040594	-0.0067757	-0.0043516	0.0038097		51	73.246	5.3312	246.41	18.511	406.55	41.807	30.482
								10.4	-0.0034006	-0.0071355	-0.0055728	0.0045626		52	73.598	5.1992	249.16	20.006	411.12	42.525	30.453
								10.6	-0.0031362	-0.0068826	-0.0039049	0.0043812		53	74.2	4.946	252.03	20.099	416.28	44.987	30.848
								10.8	-0.0033401	-0.0076236	-0.0053515	0.0043177		54	74.695	4.9043	254.51	20.662	421.26	44.985	30.557
								11	-0.0031428	-0.0081686	-0.0050709	0.0057236		55	74.819	5.1247	256.23	21.093	425.55	46.248	30.6
								11.2	-0.0021734	-0.0093513	-0.005225	0.0068665		56	75.123	5.1469	258.79	21.945	429.93	46.966	30.828
								11.4	-0.0032298	-0.010655	-0.0052725	0.0067395		57	75.507	5.1674	261	23.201	433.32	47.222	30.442
								11.6	-0.0036613	-0.0091696	-0.0071893	0.0062316		58	75.855	5.0664	263.03	23.601	436.76	48.373	30.578
								11.8	-0.0032645	-0.0083218	-0.0076004	0.0062225		59	75.876	4.92	264.56	23.75	440.07	48.741	30.73
								12	-0.0039129	-0.0095366	-0.006719	0.0060683		60	76.153	5.1154	266.28	23.507	444.24	49.326	30.755
								12.2	-0.0035874	-0.0089915	-0.0068376	0.0063314		61	76.579	5.0446	268.2	24.366	445.76	49.797	30.552
								12.4	-0.0037238	-0.0075487	-0.0075174	0.0060864		62	76.789	4.4825	269.5	24.57	449.62	49.065	30.725
								12.6	-0.0030729	-0.0084215	-0.0068929	0.0073019		63	76.883	4.7417	270.98	25.616	451.82	50.134	30.813
								12.8	-0.0029539	-0.0097503	-0.0055531	0.0068212		64	76.981	4.6866	272.74	25.636	455.01	50.829	30.697
								13	-0.0020412	-0.0094261	-0.0075885	0.0070752		65	77.504	5.018	274.32	26.947	457.3	51.552	30.41
								13.2	-0.00254	-0.0089238	-0.008213	0.0065218		66	77.444	4.6647	275.36	27.259	459.7	52.007	30.657
								13.4	-0.0037624	-0.010402	-0.0076557	0.0069754		67	77.629	4.4703	276.23	27.104	462.28	51.194	30.419
								13.6	-0.0038262	-0.0099356	-0.0076004	0.0070389		68	77.889	5.0163	277.9	28.333	463.72	52.846	30.625
								13.8	-0.0037768	-0.0096363	-0.0070668	0.0075378		69	77.889	4.6049	278.58	27.001	466.71	52.981	30.591
								14	-0.0046257	-0.0097681	-0.0070154	0.0067486		70	78.224	4.7235	279.76	27.222	469.1	53.827	30.458
								14.2	-0.0041512	-0.0090913	-0.006802	0.0064583		71	78.459	4.9112	280.93	27.773	470.89	53.213	30.42
								14.4	-0.0047948	-0.0082933	-0.0077427	0.006794		72	78.598	4.8669	282.1	28.52	472.57	54.81	30.681
								14.6	-0.0058755	-0.0092551	-0.0078415	0.0067486		73	78.598	4.6646	282.91	28.827	473.77	54.707	30.483
								14.8	-0.0052581	-0.0097147	-0.0078178	0.0076012		74	78.84	4.4943	283.87	28.418	475.88	54.9	30.697
								15	-0.004188	-0.010769	-0.0075411	0.00693		75	79.22	4.4883	284.16	29.199	478.06	55.042	30.206
								15.2	-0.0038895	-0.010933	-0.0082446	0.0061499		76	79.375	4.7983	285.39	29.038	479.65	55.414	30.627
								15.4	-0.0038748	-0.010135	-0.0089047	0.0069844		77	79.326	4.6549	286.43	29.898	480.26	56.51	30.635
								15.6	-0.0048121	-0.011018	-0.0086794	0.00693		78	79.486	4.7171	287.66	30.187	482.62	57.341	30.452
								15.8	-0.0043801	-0.011443	-0.010146	0.0065128		79	79.438	4.8195	288.22	30.088	483.97	56.457	30.418
								16	-0.0045246	-0.011311	-0.0093829	0.004617		80	79.724	4.6606	289.35	30.084	485.06	56.887	30.58
								16.2	-0.0058958	-0.011058	-0.0096596	0.0055875		81	79.726	4.5518	289.71	30.365	486.69	57.356	30.309
								16.4	-0.0058804	-0.010776	-0.010442	0.0065218		82	79.774	4.6658	290.13	30.445	487.78	58.177	30.267
								16.6	-0.0044981	-0.009533	-0.0092011	0.0070479		83	80.126	4.5642	291.02	31.143	489.23	57.664	30.36
								16.8	-0.0053303	-0.0099284	-0.0097663	0.0060139		84	80.065	4.6493	291.2	31.097	490.42	57.01	30.476
								17	-0.004929	-0.010424	-0.0089402	0.0059232		85	80.128	4.3361	292.06	31.289	491.02	59.165	30.304
								17.2	-0.0031538	-0.012223	-0.0092011	0.0082543		86	80.432	4.7004	292.87	31.678	493.18	58.933	30.561
								17.4	-0.0037167	-0.011799	-0.010102	0.007447		87	80.6	4.2756	293.31	31.008	492.95	58.829	29.884
								17.6	-0.0047783	-0.01052	-0.009794	0.0077464		88	80.615	4.8341	294.04	31.768	495.46	58.718	30.465
								17.8	-0.0047053	-0.010331	-0.010857	0.0061227		89	80.554	4.4636	294.31	31.729	496.65	58.752	30.429
								18	-0.0056665	-0.011489	-0.010675	0.0062134		90	80.758	4.4079	295.15	32.213	498.02	59.359	30.388
								18.2	-0.0060142	-0.012315	-0.010399	0.0070298		91	80.751	4.414	295.73	32.655	498.39	59.474	30.405
								18.4	-0.0057694	-0.012041	-0.0095252	0.0088621		92	80.545	4.5112	296.05	32.542	499.33	60.059	30.174
								18.6	-0.0052746	-0.011261	-0.0096675	0.0081546		93	81.013	4.4727	296.1	32.139	500.03	59.686	30.292
								18.8	-0.0052449	-0.011802	-0.0078771	0.0080366		94	80.794	4.4328	297.29	33.261	500.33	60.067	30.42
								19	-0.0056596	-0.012372	-0.0088691	0.0086081		95	81.053	4.3763	297.57	33.197	501.44	59.088	30.284
								19.2	-0.0056451	-0.012137	-0.0103	0.0078915		96	80.892	4.1936	297.35	33.19	502.79	59.93	30.3
								19.4	-0.0056812	-0.01275	-0.010794	0.0077464		97	81.315	4.2575	298.49	33.031	503.96	60.451	30.143
								19.6	-0.0052826	-0.013327	-0.010632	0.0067577		98	81.388	4.2789	298.52	34.156	503.94	60.654	30.517
								19.8	-0.0065561	-0.013249	-0.01062	0.0062316		99	81.187	4.2235	299.46	33.508	505.08	60.781	30.33
								20	-0.0072092	-0.013071	-0.0095924	0.0083088		100	81.261	4.2586	299.47	33.634	505.86	60.401	30.046
								20.2	-0.0062286	-0.013434	-0.0098888	0.0089074		101	81.464	4.1649	299.75	34.137	507.17	60.41	30.205
								20.4	-0.0068588	-0.013327	-0.010818	0.0093519		102	81.406	4.4818	299.82	34.24	506.96	62.028	30.394
								20.6	-0.0049811	-0.014553	-0.0098651	0.0075287		103	81.521	4.2353	300.6	34.525	508.34	61.569	30.283
								20.8	-0.0050732	-0.014649	-0.010268	0.0066307		104	81.613	4.3099	301.01	34.266	508.67	61.37	29.758
								21	-0.0057159	-0.014004	-0.011387	0.0063586		105	81.855	4.6708	301.03	34.984	509.19	61.023	30.25
								21.2	-0.0059899	-0.013858	-0.011873	0.0069482		106	81.812	4.4229	302.02	34.448	510.28	62.123	30.325
								21.4	-0.0055394	-0.013202	-0.011383	0.0068575		107	81.888	4.3329	302.06	34.692	510.85	61.83	30.243
								21.6	-0.0044413	-0.013469	-0.011075	0.0090254		108	82.016	4.6284	302.5	35.438	511.03	61.542	30.613
								21.8	-0.0035696	-0.014071	-0.010762	0.00898		109	82.055	4.3826	302.65	35.132	512.03	62.099	29.93
								22	-0.0039227	-0.0141	-0.011679	0.0092703		110	81.889	4.5295	303.12	34.833	512.02	61.401	30.302
								22.2	-0.0050058	-0.014346	-0.013074	0.0081818		111	82.087	4.5362	303.59	35.691	513.22	62.327	30.135
								22.4	-0.0058624	-0.015657	-0.011671	0.0079187		112	82.112	4.6678	303.74	35.348	513.78	62.776	30.33
								22.6	-0.0067561	-0.015162	-0.011272	0.0085809		113	82.253	4.4461	303.67	35.617	514.24	61.334	30.166
								22.8	-0.0063218	-0.014225	-0.012553	0.0089891		114	82.281	4.4079	303.81	35.29	514.38	62.304	30.247
								23	-0.0062665	-0.015016	-0.012644	0.0092612		115	82.258	4.3067	304.28	34.643	515	63.219	30.356
								23.2	-0.0062905	-0.016191	-0.012407	0.0092975		116	82.296	4.2836	304.54	35.624	515	61.972	30.009
								23.4	-0.0066002	-0.015094	-0.012683	0.0092158		117	82.159	4.2494	304.51	35.987	515.7	63.13	30.183
								23.6	-0.0059944	-0.014991	-0.011636	0.0086897		118	82.202	4.4561	305.32	35.875	516.4	63.284	30.086
								23.8	-0.00673	-0.013986	-0.012371	0.0084902		119	82.35	4.1174	305.49	36.572	516.47	62.758	30.024
								24	-0.0059806	-0.015564	-0.012782	0.0081999		120	82.416	4.3393	305.81	36.288	517.26	63.36
								24.2	-0.0063104	-0.015529	-0.013355	0.008599
								24.4	-0.0067361	-0.015831	-0.012197	0.007184
								24.6	-0.0062414	-0.015325	-0.012908	0.007311
								24.8	-0.0061451	-0.016494	-0.012908	0.0075831
								25	-0.0066045	-0.016127	-0.013371	0.0097419
								25.2	-0.006484	-0.01628	-0.013288	0.0099596
								25.4	-0.0063506	-0.01602	-0.013031	0.008472
								25.6	-0.0069278	-0.016936	-0.012742	0.0082634
								25.8	-0.0064043	-0.016063	-0.013825	0.0084992
								26	-0.0064815	-0.015896	-0.014177	0.009878
								26.2	-0.0072242	-0.016473	-0.013153	0.0090979
								26.4	-0.0065034	-0.017067	-0.012762	0.010205
								26.6	-0.0069957	-0.016633	-0.013561	0.010141
								26.8	-0.0069958	-0.017388	-0.015086	0.011175
								27	-0.0070375	-0.017174	-0.015134	0.0098054
								27.2	-0.0070323	-0.017114	-0.01415	0.0085809
								27.4	-0.0081156	-0.016558	-0.014904	0.0077827
								27.6	-0.0078168	-0.017288	-0.015481	0.0092521
								27.8	-0.0086544	-0.017231	-0.014383	0.0092521
								28	-0.0080977	-0.017502	-0.015588	0.0099596
								28.2	-0.0074368	-0.017919	-0.016224	0.0094517
								28.4	-0.0078775	-0.017349	-0.015153	0.010304
								28.6	-0.0091208	-0.016348	-0.016533	0.0092521
								28.8	-0.0092292	-0.017844	-0.01611	0.0097691
								29	-0.0090146	-0.017883	-0.015628	0.010486
								29.2	-0.0085141	-0.017039	-0.015387	0.010386
								29.4	-0.0087249	-0.017238	-0.015315	0.010785
								29.6	-0.0091265	-0.018065	-0.014035	0.010359
								29.8	-0.0084249	-0.017816	-0.014031	0.010803
								30	-0.0087235	-0.018735	-0.015224	0.011112
								30.2	-0.0079368	-0.019365	-0.017699	0.011021
								30.4	-0.007801	-0.020024	-0.017699	0.010177
								30.6	-0.0079176	-0.018931	-0.015995	0.01171
								30.8	-0.0073505	-0.016302	-0.015161	0.011973
								31	-0.0063533	-0.014592	-0.016165	0.011783
								31.2	-0.0054453	-0.013783	-0.016616	0.011719
								31.4	0.0041437	-0.015375	-0.017778	0.021579
								31.6	0.02531	-0.012037	-0.01611	0.051594
								31.8	0.046771	-0.0050337	-0.000909	0.080648
								32	0.061022	-0.0013466	0.016924	0.090616
								32.2	0.065025	-0.0016031	0.022473	0.088965
								32.4	0.065338	-0.0034555	0.014762	0.087804
								32.6	0.063964	-0.0062164	0.0088335	0.085863
								32.8	0.063866	-0.0080226	0.0032647	0.082797
								33	0.062364	-0.010324	-0.0013952	0.082825
								33.2	0.061444	-0.01146	-0.0057823	0.080947
								33.4	0.059887	-0.014788	-0.0094422	0.080448
								33.6	0.059046	-0.017263	-0.012869	0.079632
								33.8	0.057966	-0.019868	-0.017991	0.078607
								34	0.05713	-0.023291	-0.020995	0.077618
								34.2	0.057213	-0.026914	-0.024971	0.076539
								34.4	0.056035	-0.029034	-0.027394	0.075151
								34.6	0.055654	-0.032158	-0.030998	0.072774
								34.8	0.052771	-0.034538	-0.034109	0.071668
								35	0.05224	-0.037352	-0.037401	0.069726
								35.2	0.052816	-0.03996	-0.041385	0.069908
								35.4	0.052635	-0.042667	-0.045239	0.069663
								35.6	0.05292	-0.04644	-0.048381	0.069219
								35.8	0.051147	-0.048987	-0.052507	0.067568
								36	0.049647	-0.05303	-0.056847	0.065935
								36.2	0.047705	-0.056568	-0.060973	0.065844
								36.4	0.047182	-0.058894	-0.063032	0.064592
								36.6	0.046283	-0.061209	-0.066831	0.063341
								36.8	0.045274	-0.064223	-0.070605	0.062778
								37	0.043112	-0.066624	-0.074451	0.061681
								37.2	0.043828	-0.069193	-0.07766	0.060928
								37.4	0.04331	-0.071512	-0.081928	0.060366
								37.6	0.041726	-0.074355	-0.085003	0.058778
								37.8	0.040793	-0.077272	-0.08858	0.058833
								38	0.040576	-0.080432	-0.093118	0.058216
								38.2	0.039113	-0.083863	-0.096406	0.05739
								38.4	0.037874	-0.086057	-0.10037	0.056565
								38.6	0.036503	-0.088665	-0.10409	0.055622
								38.8	0.03539	-0.089947	-0.10814	0.054724
								39	0.035086	-0.094468	-0.11176	0.055032
								39.2	0.033576	-0.097738	-0.11549	0.055123
								39.4	0.032801	-0.10109	-0.1187	0.05466
								39.6	0.032773	-0.1023	-0.1225	0.053553
								39.8	0.031506	-0.10424	-0.12559	0.053182
								40	0.030024	-0.1075	-0.12985	0.052383
								40.2	0.027356	-0.11105	-0.13443	0.05134
								40.4	0.026649	-0.11366	-0.13798	0.051549
								40.6	0.024854	-0.11612	-0.14119	0.05066
								40.8	0.025138	-0.11792	-0.14655	0.050016
								41	0.024398	-0.12048	-0.15005	0.049644
								41.2	0.023953	-0.12391	-0.15351	0.04939
								41.4	0.021148	-0.12786	-0.15668	0.049227
								41.6	0.020803	-0.12916	-0.16094	0.048655
								41.8	0.021328	-0.13156	-0.16464	0.047204
								42	0.020239	-0.13489	-0.1685	0.04802
								42.2	0.018455	-0.13855	-0.17098	0.04919
								42.4	0.016896	-0.14153	-0.1755	0.047004
								42.6	0.016247	-0.14404	-0.1786	0.046569
								42.8	0.013923	-0.14598	-0.18279	0.046642
								43	0.011754	-0.14782	-0.18683	0.045018
								43.2	0.01115	-0.15101	-0.1904	0.044601
								43.4	0.010912	-0.15345	-0.19389	0.04529
								43.6	0.010202	-0.1569	-0.19818	0.04548
								43.8	0.0084648	-0.15925	-0.20149	0.043884
								44	0.0067891	-0.1621	-0.20519	0.043376
								44.2	0.0040812	-0.16427	-0.20883	0.04441
								44.4	0.0036157	-0.16857	-0.2122	0.043322
								44.6	0.0032497	-0.17093	-0.21596	0.043757
								44.8	0.0044358	-0.17419	-0.22045	0.044247
								45	0.002415	-0.1769	-0.22404	0.043848
								45.2	0.00071393	-0.17808	-0.22904	0.042895
								45.4	-0.0001825	-0.18012	-0.23076	0.042351
								45.6	-0.0009831	-0.1816	-0.23355	0.040619
								45.8	-0.0026954	-0.18486	-0.2376	0.040682
								46	-0.0048877	-0.18751	-0.24192	0.041181
								46.2	-0.0058968	-0.19105	-0.24561	0.039902
								46.4	-0.0065668	-0.19253	-0.24916	0.039494
								46.6	-0.0072964	-0.19668	-0.25202	0.040092
								46.8	-0.0093191	-0.20037	-0.25518	0.039612
								47	-0.010191	-0.20176	-0.25933	0.039929
								47.2	-0.011034	-0.20379	-0.2628	0.038587
								47.4	-0.011481	-0.20641	-0.26733	0.038315
								47.6	-0.013277	-0.20913	-0.27062	0.036945
								47.8	-0.014165	-0.21144	-0.27402	0.038033
								48	-0.015321	-0.21391	-0.27802	0.037444
								48.2	-0.017193	-0.2155	-0.28179	0.037507
								48.4	-0.018349	-0.21845	-0.28529	0.037544
								48.6	-0.019076	-0.22191	-0.2891	0.037789
								48.8	-0.020165	-0.22493	-0.29266	0.036011
								49	-0.021767	-0.22684	-0.29458	0.035421
								49.2	-0.023662	-0.22839	-0.29813	0.035113
								49.4	-0.02517	-0.23105	-0.30275	0.035539
								49.6	-0.026316	-0.2331	-0.30593	0.033897
								49.8	-0.026989	-0.23538	-0.30987	0.03426
								50	-0.02684	-0.23893	-0.31329	0.03592
								50.2	-0.028006	-0.24206	-0.31679	0.036383
								50.4	-0.030089	-0.24359	-0.31932	0.036446
								50.6	-0.031597	-0.24623	-0.32188	0.035593
								50.8	-0.033496	-0.24762	-0.32634	0.034759
								51	-0.033965	-0.25084	-0.33032	0.03553
								51.2	-0.034638	-0.25358	-0.33438	0.036047
								51.4	-0.034461	-0.2567	-0.33673	0.035394
								51.6	-0.035737	-0.25845	-0.34034	0.033389
								51.8	-0.037266	-0.26038	-0.34314	0.031929
								52	-0.038618	-0.26347	-0.34588	0.033353
								52.2	-0.040993	-0.26585	-0.35046	0.034441
								52.4	-0.041772	-0.26855	-0.35406	0.033716
								52.6	-0.042028	-0.27092	-0.35829	0.033371
								52.8	-0.043482	-0.27406	-0.36043	0.034115
								53	-0.0434	-0.27613	-0.3639	0.033026
								53.2	-0.045426	-0.27824	-0.36807	0.032147
								53.4	-0.046359	-0.28053	-0.37157	0.032401
								53.6	-0.046841	-0.28261	-0.3745	0.032827
								53.8	-0.049138	-0.28472	-0.37757	0.032029
								54	-0.049995	-0.28688	-0.38011	0.03192
								54.2	-0.050545	-0.28962	-0.38332	0.031557
								54.4	-0.053074	-0.2917	-0.38764	0.031584
								54.6	-0.053636	-0.2937	-0.39148	0.032128
								54.8	-0.054568	-0.29584	-0.3955	0.031611
								55	-0.055105	-0.29766	-0.39829	0.030178
								55.2	-0.055985	-0.30018	-0.40179	0.029099
								55.4	-0.058615	-0.30244	-0.40478	0.029743
								55.6	-0.059482	-0.30575	-0.40805	0.032292
								55.8	-0.059639	-0.30744	-0.41155	0.032274
								56	-0.059934	-0.30971	-0.41504	0.030741
								56.2	-0.061338	-0.31217	-0.41701	0.029171
								56.4	-0.063566	-0.31464	-0.4202	0.028682
								56.6	-0.064848	-0.31555	-0.42282	0.027738
								56.8	-0.06554	-0.31799	-0.42601	0.028146
								57	-0.066573	-0.32132	-0.43097	0.02967
								57.2	-0.067895	-0.32381	-0.43483	0.029099
								57.4	-0.069915	-0.32664	-0.43771	0.029434
								57.6	-0.070413	-0.32818	-0.43984	0.029679
								57.8	-0.070571	-0.32996	-0.44253	0.028038
								58	-0.0715	-0.33258	-0.44534	0.027784
								58.2	-0.072364	-0.3356	-0.44945	0.028028
								58.4	-0.074638	-0.33695	-0.45263	0.02958
								58.6	-0.076064	-0.33886	-0.45569	0.029688
								58.8	-0.077482	-0.34134	-0.45926	0.028854
								59	-0.07833	-0.34439	-0.46276	0.0285
								59.2	-0.079995	-0.34548	-0.46595	0.027022
								59.4	-0.080452	-0.34799	-0.4688	0.027929
								59.6	-0.081596	-0.35099	-0.4713	0.028545
								59.8	-0.082581	-0.35234	-0.47446	0.029017
								60	-0.083557	-0.35306	-0.47755	0.028192
								60.2	-0.08458	-0.35624	-0.48031	0.027321
								60.4	-0.086489	-0.35865	-0.48314	0.027883
								60.6	-0.089	-0.36104	-0.48581	0.028337
								60.8	-0.089752	-0.36181	-0.48827	0.029008
								61	-0.089419	-0.3639	-0.49106	0.027956
								61.2	-0.089884	-0.36618	-0.49433	0.026486
								61.4	-0.091396	-0.3686	-0.49807	0.027638
								61.6	-0.092207	-0.37154	-0.50135	0.028809
								61.8	-0.094	-0.37497	-0.50479	0.028246
								62	-0.095377	-0.37556	-0.50748	0.027666
								62.2	-0.095023	-0.377	-0.511	0.026595
								62.4	-0.096111	-0.37925	-0.51391	0.026722
								62.6	-0.097644	-0.38272	-0.51727	0.027666
								62.8	-0.10037	-0.38441	-0.51838	0.027711
								63	-0.10168	-0.38595	-0.52246	0.026786
								63.2	-0.10239	-0.38855	-0.52511	0.024944
								63.4	-0.10298	-0.3903	-0.52928	0.026341
								63.6	-0.10329	-0.3923	-0.53215	0.027856
								63.8	-0.10455	-0.39465	-0.53567	0.028019
								64	-0.10519	-0.3968	-0.53807	0.026777
								64.2	-0.10657	-0.39908	-0.5406	0.025997
								64.4	-0.10773	-0.40051	-0.54345	0.025334
								64.6	-0.10985	-0.40213	-0.54673	0.026432
								64.8	-0.1111	-0.40377	-0.54917	0.025425
								65	-0.112	-0.40565	-0.55191	0.02567
								65.2	-0.11136	-0.40904	-0.556	0.024972
								65.4	-0.11287	-0.41092	-0.55851	0.025325
								65.6	-0.11388	-0.41281	-0.56066	0.02518
								65.8	-0.11634	-0.41492	-0.56362	0.024981
								66	-0.11876	-0.41721	-0.56723	0.024863
								66.2	-0.1201	-0.41882	-0.56983	0.024872
								66.4	-0.11943	-0.42133	-0.57204	0.02548
								66.6	-0.12017	-0.42236	-0.57407	0.025625
								66.8	-0.12136	-0.42451	-0.57774	0.025933
								67	-0.12263	-0.42624	-0.57951	0.025942
								67.2	-0.12387	-0.42922	-0.58226	0.025688
								67.4	-0.12542	-0.43052	-0.5847	0.024246
								67.6	-0.12618	-0.43267	-0.58793	0.026686
								67.8	-0.12736	-0.43524	-0.59075	0.025924
								68	-0.12881	-0.43672	-0.59432	0.024745
								68.2	-0.13124	-0.43846	-0.59768	0.024119
								68.4	-0.13105	-0.44014	-0.59902	0.02411
								68.6	-0.13166	-0.443	-0.60146	0.024083
								68.8	-0.13167	-0.44358	-0.60399	0.022822
								69	-0.13126	-0.44478	-0.607	0.02313
								69.2	-0.1328	-0.44802	-0.61036	0.022931
								69.4	-0.13514	-0.44968	-0.61264	0.022259
								69.6	-0.13647	-0.45128	-0.61509	0.024282
								69.8	-0.13658	-0.45454	-0.61839	0.024953
								70	-0.13751	-0.45672	-0.62128	0.025389
								70.2	-0.13982	-0.45901	-0.6248	0.024536
								70.4	-0.14194	-0.46089	-0.62603	0.023221
								70.6	-0.14245	-0.46212	-0.62784	0.022731
								70.8	-0.14278	-0.46299	-0.63132	0.023702
								71	-0.14345	-0.46505	-0.63449	0.02509
								71.2	-0.14466	-0.46715	-0.63714	0.024137
								71.4	-0.14639	-0.46959	-0.63896	0.022704
								71.6	-0.14725	-0.47108	-0.642	0.020962
								71.8	-0.14744	-0.47301	-0.64552	0.021507
								72	-0.14972	-0.47518	-0.64811	0.024046
								72.2	-0.15028	-0.47731	-0.64933	0.023375
								72.4	-0.15159	-0.47938	-0.65204	0.022994
								72.6	-0.15265	-0.48178	-0.6549	0.022015
								72.8	-0.153	-0.48269	-0.65728	0.02245
								73	-0.15474	-0.48372	-0.66034	0.023221
								73.2	-0.1566	-0.48458	-0.66296	0.022822
								73.4	-0.15691	-0.48791	-0.66547	0.022287
								73.6	-0.15685	-0.48968	-0.66739	0.022414
								73.8	-0.15896	-0.49282	-0.67055	0.023085
								74	-0.15975	-0.49506	-0.67383	0.023031
								74.2	-0.16	-0.49618	-0.6751	0.022287
								74.4	-0.16186	-0.49763	-0.67679	0.02206
								74.6	-0.16261	-0.49876	-0.67924	0.022577
								74.8	-0.1643	-0.50089	-0.68207	0.023185
								75	-0.16466	-0.50297	-0.68422	0.021733
								75.2	-0.16616	-0.50406	-0.68767	0.022069
								75.4	-0.16789	-0.50469	-0.69064	0.021933
								75.6	-0.16914	-0.50633	-0.69318	0.022477
								75.8	-0.1695	-0.50857	-0.69521	0.022015
								76	-0.16916	-0.51033	-0.69723	0.020672
								76.2	-0.17047	-0.51239	-0.70054	0.020445
								76.4	-0.1715	-0.51509	-0.70314	0.021625
								76.6	-0.17347	-0.51665	-0.70641	0.0204
								76.8	-0.17358	-0.51854	-0.70893	0.020844
								77	-0.17489	-0.5208	-0.71035	0.021307
								77.2	-0.17644	-0.52152	-0.71292	0.021216
								77.4	-0.17717	-0.52258	-0.7162	0.021625
								77.6	-0.17866	-0.52556	-0.71829	0.021108
								77.8	-0.17933	-0.52791	-0.71993	0.02128
								78	-0.18013	-0.52915	-0.72148	0.020672
								78.2	-0.18128	-0.53005	-0.72465	0.021126
								78.4	-0.1826	-0.5324	-0.72729	0.020681
								78.6	-0.18447	-0.53407	-0.72935	0.02079
								78.8	-0.18545	-0.53497	-0.73142	0.019711
								79	-0.18615	-0.53697	-0.73384	0.020046
								79.2	-0.18662	-0.53885	-0.73673	0.02099
								79.4	-0.18729	-0.54119	-0.73896	0.022105
								79.6	-0.18904	-0.54267	-0.74218	0.021108
								79.8	-0.18956	-0.54393	-0.74511	0.020182
								80	-0.19097	-0.54609	-0.74699	0.020545
								80.2	-0.19211	-0.54753	-0.74924	0.021615
								80.4	-0.19314	-0.55017	-0.75139	0.018958
								80.6	-0.19328	-0.55178	-0.7535	0.019058
								80.8	-0.19382	-0.5541	-0.75564	0.019892
								81	-0.19549	-0.55561	-0.75868	0.02138
								81.2	-0.19716	-0.5564	-0.75998	0.020527
								81.4	-0.1984	-0.55763	-0.76142	0.019411
								81.6	-0.19872	-0.55964	-0.76429	0.018631
								81.8	-0.19928	-0.56119	-0.76667	0.018949
								82	-0.20033	-0.56289	-0.76899	0.019357
								82.2	-0.20147	-0.56462	-0.77058	0.020835
								82.4	-0.20145	-0.56616	-0.77258	0.020473
								82.6	-0.20298	-0.56786	-0.77498	0.020019
								82.8	-0.20517	-0.5693	-0.77695	0.019484
								83	-0.20636	-0.57085	-0.78016	0.019856
								83.2	-0.20621	-0.57239	-0.78281	0.019584
								83.4	-0.20681	-0.57331	-0.78474	0.021661
								83.6	-0.20839	-0.57551	-0.78701	0.021117
								83.8	-0.21029	-0.57806	-0.78938	0.021198
								84	-0.21172	-0.58008	-0.79164	0.018459
								84.2	-0.21248	-0.58137	-0.79386	0.017824
								84.4	-0.21302	-0.58259	-0.79581	0.018804
								84.6	-0.21546	-0.58397	-0.7979	0.019892
								84.8	-0.21722	-0.58554	-0.80015	0.019865
								85	-0.21789	-0.58827	-0.80165	0.018994
								85.2	-0.21821	-0.58946	-0.80437	0.01933
								85.4	-0.21859	-0.59172	-0.80623	0.018749
								85.6	-0.2191	-0.5928	-0.80977	0.018586
								85.8	-0.21987	-0.59412	-0.81116	0.017933
								86	-0.22047	-0.59715	-0.81167	0.019484
								86.2	-0.22112	-0.59924	-0.81309	0.019547
								86.4	-0.22117	-0.6	-0.81586	0.018178
								86.6	-0.22178	-0.60099	-0.81853	0.017597
								86.8	-0.22358	-0.60223	-0.82012	0.017643
								87	-0.22461	-0.60305	-0.82358	0.018967
								87.2	-0.22652	-0.60386	-0.8251	0.018123
								87.4	-0.22766	-0.60503	-0.82737	0.017878
								87.6	-0.22906	-0.60729	-0.82927	0.017189
								87.8	-0.22959	-0.60912	-0.83215	0.018704
								88	-0.23004	-0.61101	-0.83355	0.01855
								88.2	-0.23172	-0.61328	-0.83562	0.018132
								88.4	-0.2342	-0.61396	-0.83697	0.018477
								88.6	-0.2342	-0.61659	-0.83906	0.01835
								88.8	-0.23476	-0.61763	-0.84093	0.018423
								89	-0.2359	-0.61941	-0.8432	0.018767
								89.2	-0.23692	-0.62094	-0.84551	0.018114
								89.4	-0.23744	-0.62215	-0.84753	0.017624
								89.6	-0.23798	-0.62461	-0.84923	0.017243
								89.8	-0.23965	-0.62649	-0.85196	0.017062
								90	-0.24089	-0.62759	-0.85332	0.017643
								90.2	-0.24076	-0.62863	-0.85626	0.018277
								90.4	-0.24264	-0.62995	-0.8584	0.017688
								90.6	-0.24396	-0.63127	-0.86023	0.017561
								90.8	-0.24533	-0.633	-0.86079	0.017234
								91	-0.24504	-0.63356	-0.86259	0.017915
								91.2	-0.24549	-0.63568	-0.86526	0.01718
								91.4	-0.24734	-0.63709	-0.86718	0.017797
								91.6	-0.24816	-0.63882	-0.86894	0.018196
								91.8	-0.24849	-0.6394	-0.87132	0.018513
								92	-0.25	-0.64086	-0.87305	0.017398
								92.2	-0.25123	-0.64263	-0.87522	0.017189
								92.4	-0.25146	-0.64485	-0.87679	0.018259
								92.6	-0.25208	-0.64656	-0.87891	0.017443
								92.8	-0.25271	-0.64833	-0.88121	0.017008
								93	-0.2532	-0.64967	-0.88383	0.017425
								93.2	-0.25351	-0.65055	-0.88584	0.018223
								93.4	-0.25598	-0.65214	-0.88691	0.01913
								93.6	-0.25718	-0.65413	-0.88908	0.020337
								93.8	-0.25843	-0.65509	-0.89089	0.018033
								94	-0.25944	-0.65608	-0.89321	0.018404
								94.2	-0.26077	-0.65775	-0.8955	0.019139
								94.4	-0.26109	-0.65957	-0.8965	0.019883
								94.6	-0.26142	-0.66077	-0.89803	0.01825
								94.8	-0.263	-0.66216	-0.89981	0.017352
								95	-0.26351	-0.66402	-0.90185	0.018141
								95.2	-0.26431	-0.66528	-0.90355	0.018296
								95.4	-0.26426	-0.66684	-0.90597	0.018568
								95.6	-0.26555	-0.66764	-0.90659	0.018867
								95.8	-0.2674	-0.66884	-0.90829	0.018749
								96	-0.26825	-0.67024	-0.9111	0.017996
								96.2	-0.26931	-0.67161	-0.91378	0.01806
								96.4	-0.27023	-0.67366	-0.91583	0.018432
								96.6	-0.27096	-0.67498	-0.91674	0.017824
								96.8	-0.27197	-0.67568	-0.91816	0.016273
								97	-0.27315	-0.67715	-0.92045	0.015466
								97.2	-0.27393	-0.67958	-0.92221	0.015974
								97.4	-0.27503	-0.68191	-0.92407	0.01767
								97.6	-0.27503	-0.68233	-0.92576	0.017416
								97.8	-0.27492	-0.68348	-0.92776	0.016935
								98	-0.27727	-0.68385	-0.92951	0.016509
								98.2	-0.27829	-0.68571	-0.93131	0.01611
								98.4	-0.27887	-0.68783	-0.93258	0.016491
								98.6	-0.27893	-0.68916	-0.93451	0.015964
								98.8	-0.2805	-0.69021	-0.93643	0.015647
								99	-0.28176	-0.69183	-0.93822	0.016726
								99.2	-0.28241	-0.69328	-0.93905	0.016908
								99.4	-0.2836	-0.69483	-0.9405	0.01777
								99.6	-0.28412	-0.6971	-0.94324	0.016881
								99.8	-0.28553	-0.69729	-0.94488	0.016354
								100	-0.28596	-0.69809	-0.94688	0.017162
								100.2	-0.28625	-0.70062	-0.94877	0.018731
								100.4	-0.28687	-0.70246	-0.94991	0.018885
								100.6	-0.28844	-0.7022	-0.95079	0.016427
								100.8	-0.29043	-0.70323	-0.95257	0.017035
								101	-0.29143	-0.70493	-0.95443	0.016227
								101.2	-0.29134	-0.70717	-0.95652	0.016681
								101.4	-0.29315	-0.70856	-0.95834	0.016645
								101.6	-0.29321	-0.70839	-0.96082	0.017543
								101.8	-0.29432	-0.70894	-0.9619	0.017896
								102	-0.29478	-0.71077	-0.9634	0.017624
								102.2	-0.2957	-0.71317	-0.96449	0.017044
								102.4	-0.2963	-0.71465	-0.96637	0.0165
								102.6	-0.29621	-0.71656	-0.96889	0.016345
								102.8	-0.29686	-0.71703	-0.97029	0.017597
								103	-0.29875	-0.71777	-0.97238	0.017906
								103.2	-0.29962	-0.71954	-0.97444	0.018087
								103.4	-0.30081	-0.71988	-0.97612	0.01786
								103.6	-0.30172	-0.72173	-0.97724	0.016336
								103.8	-0.30243	-0.72301	-0.97865	0.016581
								104	-0.30326	-0.725	-0.98069	0.017933
								104.2	-0.30484	-0.72633	-0.98298	0.016962
								104.4	-0.3056	-0.72752	-0.98364	0.016862
								104.6	-0.30701	-0.72841	-0.98471	0.016246
								104.8	-0.30719	-0.73059	-0.98691	0.016472
								105	-0.30847	-0.73212	-0.9881	0.015683
								105.2	-0.30849	-0.73319	-0.98951	0.015901
								105.4	-0.31015	-0.73499	-0.99082	0.016735
								105.6	-0.31199	-0.73667	-0.99291	0.01786
								105.8	-0.31327	-0.73774	-0.99512	0.017452
								106	-0.31323	-0.73752	-0.99706	0.015393
								106.2	-0.31385	-0.7391	-0.99895	0.015447
								106.4	-0.31453	-0.73987	-0.99987	0.016019
								106.6	-0.31529	-0.74206	-1.0019	0.017162
								106.8	-0.31584	-0.74206	-1.0035	0.016382
								107	-0.31669	-0.74402	-1.0055	0.015638
								107.2	-0.31779	-0.74539	-1.0075	0.014876
								107.4	-0.31884	-0.74662	-1.0091	0.014631
								107.6	-0.32014	-0.7486	-1.0108	0.014286
								107.8	-0.321	-0.75046	-1.0114	0.01327
								108	-0.32181	-0.75183	-1.0132	0.013561
								108.2	-0.32223	-0.75208	-1.0148	0.015275
								108.4	-0.32309	-0.752	-1.0159	0.014867
								108.6	-0.32478	-0.75296	-1.0174	0.015438
								108.8	-0.32556	-0.7546	-1.0187	0.015066
								109	-0.32599	-0.7565	-1.0206	0.014949
								109.2	-0.3259	-0.75827	-1.022	0.014486
								109.4	-0.32614	-0.75913	-1.0236	0.013978
								109.6	-0.3271	-0.76054	-1.0244	0.014141
								109.8	-0.32961	-0.76119	-1.0258	0.013497
								110	-0.33054	-0.76218	-1.0275	0.015257
								110.2	-0.33274	-0.76394	-1.0298	0.0165
								110.4	-0.33311	-0.7658	-1.0318	0.017026
								110.6	-0.33365	-0.76756	-1.0333	0.017207
								110.8	-0.33444	-0.76828	-1.0348	0.017543
								111	-0.33603	-0.76912	-1.036	0.017271
								111.2	-0.33705	-0.77043	-1.0376	0.01601
								111.4	-0.33603	-0.77137	-1.039	0.014613
								111.6	-0.33621	-0.77245	-1.0408	0.014096
								111.8	-0.33621	-0.7734	-1.0413	0.01435
								112	-0.33829	-0.77464	-1.0424	0.016373
								112.2	-0.33943	-0.77556	-1.0439	0.016001
								112.4	-0.33999	-0.77658	-1.046	0.015946
								112.6	-0.34028	-0.77841	-1.0473	0.014168
								112.8	-0.3413	-0.77977	-1.0486	0.015103
								113	-0.34285	-0.78169	-1.0501	0.015602
								113.2	-0.34319	-0.78211	-1.0523	0.015502
								113.4	-0.34424	-0.78331	-1.0535	0.015511
								113.6	-0.34439	-0.7847	-1.0547	0.017017
								113.8	-0.34589	-0.78585	-1.0562	0.016309
								114	-0.34733	-0.78667	-1.0577	0.016654
								114.2	-0.34799	-0.78787	-1.0587	0.01425
								114.4	-0.34852	-0.78804	-1.0601	0.014958
								114.6	-0.34965	-0.78933	-1.0617	0.014949
								114.8	-0.35053	-0.79134	-1.0633	0.015574
								115	-0.35121	-0.79231	-1.0645	0.015121
								115.2	-0.35184	-0.79456	-1.0657	0.015856
								115.4	-0.35214	-0.79488	-1.0675	0.016264
								115.6	-0.35353	-0.79559	-1.0706	0.015438
								115.8	-0.35407	-0.79649	-1.0726	0.015647
								116	-0.35486	-0.79775	-1.0724	0.015801
								116.2	-0.35564	-0.79896	-1.073	0.017506
								116.4	-0.35593	-0.80056	-1.0737	0.017506
								116.6	-0.35595	-0.80167	-1.0758	0.017071
								116.8	-0.3579	-0.80349	-1.0763	0.016581
								117	-0.35881	-0.80528	-1.0776	0.017425
								117.2	-0.3593	-0.80599	-1.0795	0.016872
								117.4	-0.35917	-0.80667	-1.0815	0.016908
								117.6	-0.36068	-0.80745	-1.0823	0.01532
								117.8	-0.36067	-0.8086	-1.0833	0.01581
								118	-0.36225	-0.80858	-1.085	0.016146
								118.2	-0.36304	-0.80999	-1.087	0.016191
								118.4	-0.36398	-0.81173	-1.0878	0.015547
								118.6	-0.3653	-0.81343	-1.0886	0.01454
								118.8	-0.36617	-0.81405	-1.0904	0.014051
								119	-0.36653	-0.81445	-1.0919	0.015493
								119.2	-0.36694	-0.8167	-1.0931	0.015955
								119.4	-0.36758	-0.81766	-1.0945	0.015148
								119.6	-0.36747	-0.8186	-1.0958	0.013869
								119.8	-0.36869	-0.81997	-1.0971	0.01454
								120	-0.37036	-0.82012	-1.0979	0.014549
								120.2	-0.37179	-0.82127	-1.0993	0.014441
								120.4	-0.37271	-0.82275	-1.1011	0.014803
								120.6	-0.37266	-0.82348	-1.1028	0.015774
								120.8	-0.37352	-0.8242	-1.1044	0.016627
								121	-0.37444	-0.8257	-1.1051	0.016046
								121.2	-0.37572	-0.82749	-1.1061	0.01601
								121.4	-0.37585	-0.82817	-1.1081	0.014631
								121.6	-0.37782	-0.82975	-1.1098	0.014223
								121.8	-0.37881	-0.83068	-1.1104	0.015121
								122	-0.37977	-0.8324	-1.1118	0.016717
								122.2	-0.38061	-0.83331	-1.1133	0.016354
								122.4	-0.38135	-0.83408	-1.1145	0.015701
								122.6	-0.38113	-0.83591	-1.1165	0.015493
								122.8	-0.38188	-0.83665	-1.118	0.016155
								123	-0.38341	-0.83834	-1.1195	0.014976
								123.2	-0.38409	-0.839	-1.1192	0.015729
								123.4	-0.38383	-0.84012	-1.1199	0.015193
								123.6	-0.38367	-0.84154	-1.1212	0.015828
								123.8	-0.38554	-0.84325	-1.1229	0.015847
								124	-0.38719	-0.84448	-1.1242	0.01552
								124.2	-0.3878	-0.84518	-1.1259	0.015511
								124.4	-0.38848	-0.84633	-1.1267	0.015375
								124.6	-0.38874	-0.84779	-1.128	0.015094
								124.8	-0.38937	-0.84818	-1.1301	0.015411
								125	-0.38966	-0.85031	-1.1311	0.01581
								125.2	-0.39121	-0.85181	-1.1328	0.014803
								125.4	-0.39094	-0.8524	-1.1343	0.015402
								125.6	-0.39181	-0.8535	-1.1355	0.014159
								125.8	-0.39199	-0.85387	-1.137	0.015112
								126	-0.394	-0.85522	-1.1381	0.014994
								126.2	-0.39507	-0.85575	-1.1391	0.016046
								126.4	-0.39618	-0.85675	-1.1395	0.015828
								126.6	-0.39705	-0.85755	-1.1406	0.015955
								126.8	-0.39708	-0.85846	-1.1426	0.016817
								127	-0.39719	-0.85981	-1.144	0.015583
								127.2	-0.3984	-0.86119	-1.1454	0.014785
								127.4	-0.39865	-0.86277	-1.146	0.015339
								127.6	-0.40009	-0.86365	-1.1475	0.016817
								127.8	-0.40101	-0.8643	-1.1495	0.01777
								128	-0.40103	-0.86536	-1.1505	0.017098
								128.2	-0.40233	-0.86657	-1.1508	0.015438
								128.4	-0.40336	-0.8673	-1.1518	0.015674
								128.6	-0.40464	-0.86811	-1.1534	0.016726
								128.8	-0.40572	-0.86952	-1.1544	0.018268
								129	-0.40564	-0.87073	-1.1553	0.017833
								129.2	-0.40697	-0.87215	-1.157	0.016191
								129.4	-0.4068	-0.87304	-1.1583	0.014958
								129.6	-0.40744	-0.87383	-1.1596	0.015638
								129.8	-0.40811	-0.8747	-1.1604	0.016073
								130	-0.4101	-0.87543	-1.1618	0.017216
								130.2	-0.41085	-0.87608	-1.1627	0.017008
								130.4	-0.41183	-0.87717	-1.1638	0.015874
								130.6	-0.41192	-0.87725	-1.1651	0.01493
								130.8	-0.41238	-0.87908	-1.1667	0.015538
								131	-0.41329	-0.88089	-1.1679	0.014277
								131.2	-0.41419	-0.88232	-1.1691	0.015556
								131.4	-0.41324	-0.88357	-1.1707	0.015148
								131.6	-0.41454	-0.8842	-1.1713	0.015883
								131.8	-0.41457	-0.88515	-1.1724	0.014903
								132	-0.41492	-0.88577	-1.1739	0.014858
								132.2	-0.41714	-0.88623	-1.1754	0.014486
								132.4	-0.41794	-0.88716	-1.1764	0.016182
								132.6	-0.41957	-0.88861	-1.1769	0.01601
								132.8	-0.42079	-0.88855	-1.178	0.015683
								133	-0.42127	-0.89097	-1.1787	0.015456
								133.2	-0.42193	-0.89193	-1.1795	0.014277
								133.4	-0.42211	-0.8933	-1.1809	0.015792
								133.6	-0.42366	-0.89315	-1.1826	0.016618
								133.8	-0.42503	-0.89424	-1.184	0.017416
								134	-0.42433	-0.89506	-1.1852	0.0161
								134.2	-0.42445	-0.89726	-1.1866	0.015248
								134.4	-0.42458	-0.89751	-1.1886	0.015547
								134.6	-0.42493	-0.89827	-1.1894	0.016146
								134.8	-0.42628	-0.89887	-1.1893	0.016082
								135	-0.4255	-0.90068	-1.1903	0.014332
								135.2	-0.42708	-0.90133	-1.1917	0.014005
								135.4	-0.42825	-0.90257	-1.1927	0.014722
								135.6	-0.42981	-0.90353	-1.1936	0.015529
								135.8	-0.43076	-0.90382	-1.1963	0.014704
								136	-0.4315	-0.90489	-1.1964	0.01503
								136.2	-0.43238	-0.90588	-1.1975	0.014187
								136.4	-0.4336	-0.90747	-1.1979	0.014949
								136.6	-0.43359	-0.90862	-1.1988	0.014413
								136.8	-0.43419	-0.90866	-1.2	0.014658
								137	-0.43462	-0.91016	-1.2012	0.015266
								137.2	-0.43521	-0.91131	-1.2023	0.013942
								137.4	-0.43509	-0.91149	-1.2037	0.014713
								137.6	-0.43522	-0.91291	-1.205	0.014023
								137.8	-0.43614	-0.91452	-1.2056	0.015284
								138	-0.4372	-0.91512	-1.2071	0.015638
								138.2	-0.43692	-0.91529	-1.2084	0.015193
								138.4	-0.43802	-0.9163	-1.2095	0.016345
								138.6	-0.43924	-0.91781	-1.2104	0.015683
								138.8	-0.44089	-0.91888	-1.2117	0.016382
								139	-0.44176	-0.91941	-1.2126	0.015393
								139.2	-0.44152	-0.92095	-1.2141	0.016763
								139.4	-0.44161	-0.92193	-1.2152	0.016726
								139.6	-0.4426	-0.92245	-1.2157	0.015865
								139.8	-0.44385	-0.92338	-1.2161	0.014985
								140	-0.44415	-0.92378	-1.2175	0.014758
								140.2	-0.4446	-0.92554	-1.2182	0.014259
								140.4	-0.44549	-0.926	-1.2199	0.014894
								140.6	-0.44653	-0.92649	-1.2215	0.015257
								140.8	-0.44759	-0.92737	-1.2227	0.016772
								141	-0.44817	-0.92863	-1.2233	0.016608
								141.2	-0.44922	-0.9292	-1.2245	0.015928
								141.4	-0.45018	-0.92969	-1.2256	0.015946
								141.6	-0.45055	-0.93121	-1.2267	0.015583
								141.8	-0.45103	-0.93174	-1.2272	0.015466
								142	-0.45153	-0.93253	-1.2285	0.015774
								142.2	-0.45282	-0.93366	-1.2294	0.016273
								142.4	-0.45346	-0.93463	-1.2303	0.015193
								142.6	-0.45388	-0.9354	-1.2306	0.014114
								142.8	-0.45404	-0.93595	-1.2322	0.015076
								143	-0.45415	-0.93639	-1.2333	0.015003
								143.2	-0.45546	-0.93695	-1.234	0.014431
								143.4	-0.45665	-0.93879	-1.2355	0.014422
								143.6	-0.45753	-0.93939	-1.2364	0.015901
								143.8	-0.45739	-0.94119	-1.2378	0.016064
								144	-0.45865	-0.9423	-1.2386	0.014558
								144.2	-0.45899	-0.94353	-1.2398	0.014341
								144.4	-0.4596	-0.94456	-1.2409	0.013651
								144.6	-0.4604	-0.9455	-1.2418	0.01327
								144.8	-0.46188	-0.9456	-1.2429	0.014441
								145	-0.46178	-0.94593	-1.2444	0.015438
								145.2	-0.46304	-0.94624	-1.2454	0.015801
								145.4	-0.46361	-0.94763	-1.2461	0.015656
								145.6	-0.46437	-0.94809	-1.2469	0.015538
								145.8	-0.46407	-0.94905	-1.2478	0.015411
								146	-0.46549	-0.9503	-1.2492	0.013397
								146.2	-0.46687	-0.95179	-1.2499	0.014776
								146.4	-0.46747	-0.95319	-1.2508	0.013733
								146.6	-0.46808	-0.95407	-1.2517	0.014704
								146.8	-0.46897	-0.95488	-1.2531	0.013606
								147	-0.46884	-0.95639	-1.2543	0.013379
								147.2	-0.46914	-0.95696	-1.2551	0.013343
								147.4	-0.46947	-0.95747	-1.2561	0.014295
								147.6	-0.47053	-0.95815	-1.2566	0.015611
								147.8	-0.47245	-0.95895	-1.2576	0.01698
								148	-0.47319	-0.96063	-1.2585	0.016826
								148.2	-0.47332	-0.96136	-1.2599	0.0165
								148.4	-0.47295	-0.96083	-1.2602	0.016327
								148.6	-0.47449	-0.96185	-1.2615	0.016019
								148.8	-0.47531	-0.96269	-1.2625	0.015493
								149	-0.47593	-0.96382	-1.2638	0.014631
								149.2	-0.47613	-0.96375	-1.2652	0.01445
								149.4	-0.47704	-0.96551	-1.2659	0.014577
								149.6	-0.4769	-0.96648	-1.2665	0.013561
								149.8	-0.47775	-0.96738	-1.2672	0.015593
								150	-0.47816	-0.96825	-1.268	0.01698
								150.2	-0.47952	-0.96904	-1.2692	0.016935
								150.4	-0.48113	-0.96947	-1.2699	0.015348
								150.6	-0.48132	-0.97046	-1.271	0.015565
								150.8	-0.48224	-0.97199	-1.2724	0.016336
								151	-0.48249	-0.97222	-1.2736	0.016128
								151.2	-0.48245	-0.97315	-1.2746	0.016382
								151.4	-0.48415	-0.97397	-1.2749	0.015919
								151.6	-0.48443	-0.9748	-1.2761	0.01552
								151.8	-0.48527	-0.9756	-1.2769	0.01611
								152	-0.48562	-0.97623	-1.2781	0.016436
								152.2	-0.48595	-0.97759	-1.2794	0.017479
								152.4	-0.48617	-0.97831	-1.28	0.016128
								152.6	-0.48638	-0.97878	-1.2803	0.01562
								152.8	-0.48687	-0.97879	-1.2818	0.014985
								153	-0.48797	-0.98056	-1.282	0.015638
								153.2	-0.48909	-0.98123	-1.2836	0.015847
								153.4	-0.48994	-0.98155	-1.2846	0.015493
								153.6	-0.49014	-0.98216	-1.2851	0.014985
								153.8	-0.49132	-0.98396	-1.2863	0.014005
								154	-0.49217	-0.98487	-1.2879	0.01445
								154.2	-0.49306	-0.98487	-1.2885	0.013878
								154.4	-0.4945	-0.98596	-1.2889	0.017298
								154.6	-0.49422	-0.98772	-1.2899	0.016826
								154.8	-0.49507	-0.98826	-1.2911	0.016826
								155	-0.4954	-0.98863	-1.2923	0.016209
								155.2	-0.49551	-0.9892	-1.2926	0.016291
								155.4	-0.49607	-0.99003	-1.2934	0.015765
								155.6	-0.49712	-0.99083	-1.2941	0.015293
								155.8	-0.49821	-0.99182	-1.2955	0.015366
								156	-0.49833	-0.99277	-1.296	0.016463
								156.2	-0.49851	-0.99428	-1.2968	0.015683
								156.4	-0.49924	-0.99532	-1.2977	0.014695
								156.6	-0.50048	-0.99537	-1.2991	0.014822
								156.8	-0.50119	-0.99606	-1.2997	0.014812
								157	-0.50204	-0.99588	-1.3008	0.015184
								157.2	-0.50245	-0.99644	-1.3016	0.016282
								157.4	-0.50299	-0.99779	-1.3024	0.0164
								157.6	-0.50357	-0.9983	-1.3033	0.016445
								157.8	-0.50443	-0.99963	-1.3039	0.0162
								158	-0.50517	-1.0003	-1.3052	0.015783
								158.2	-0.50521	-1.0016	-1.3057	0.015311
								158.4	-0.50622	-1.0027	-1.3065	0.014695
								158.6	-0.50636	-1.0029	-1.3077	0.015121
								158.8	-0.50668	-1.0036	-1.3095	0.017135
								159	-0.50819	-1.0051	-1.3095	0.017915
								159.2	-0.50764	-1.0056	-1.3102	0.016155
								159.4	-0.50814	-1.0067	-1.3114	0.015456
								159.6	-0.509	-1.0071	-1.3122	0.015266
								159.8	-0.51011	-1.0075	-1.313	0.014731
								160	-0.50995	-1.0081	-1.3134	0.013797
								160.2	-0.51154	-1.0092	-1.3148	0.015538
								160.4	-0.51214	-1.0104	-1.3166	0.016264
								160.6	-0.51417	-1.0115	-1.3173	0.016409
								160.8	-0.51499	-1.0122	-1.3175	0.015792
								161	-0.51485	-1.0129	-1.3186	0.015992
								161.2	-0.51491	-1.0135	-1.319	0.015828
								161.4	-0.51581	-1.0145	-1.3207	0.014622
								161.6	-0.51601	-1.0147	-1.3216	0.014958
								161.8	-0.51788	-1.0156	-1.3229	0.016173
								162	-0.51754	-1.0163	-1.3233	0.016091
								162.2	-0.51832	-1.0171	-1.3239	0.01581
								162.4	-0.51872	-1.0171	-1.3239	0.015003
								162.6	-0.52045	-1.0184	-1.3245	0.015148
								162.8	-0.52003	-1.0194	-1.3266	0.014958
								163	-0.52093	-1.0199	-1.3274	0.013806
								163.2	-0.52072	-1.0207	-1.328	0.014876
								163.4	-0.52215	-1.0217	-1.3279	0.015284
								163.6	-0.52299	-1.0218	-1.3292	0.016917
								163.8	-0.52415	-1.0223	-1.3292	0.016735
								164	-0.52477	-1.0231	-1.3303	0.016164
								164.2	-0.52534	-1.0246	-1.3318	0.015647
								164.4	-0.52563	-1.025	-1.3328	0.015937
								164.6	-0.52684	-1.0256	-1.3332	0.016318
								164.8	-0.52732	-1.0266	-1.3337	0.015166
								165	-0.5272	-1.0272	-1.3349	0.014323
								165.2	-0.52681	-1.0284	-1.3359	0.013379
								165.4	-0.52679	-1.0287	-1.3367	0.01611
								165.6	-0.5272	-1.0293	-1.3376	0.015792
								165.8	-0.52894	-1.0307	-1.339	0.015212
								166	-0.53061	-1.0311	-1.3393	0.015638
								166.2	-0.53169	-1.032	-1.3401	0.015847
								166.4	-0.53164	-1.0327	-1.3407	0.015974
								166.6	-0.53196	-1.0337	-1.3421	0.015139
								166.8	-0.5327	-1.0338	-1.3427	0.014921
								167	-0.53347	-1.0343	-1.3434	0.014549
								167.2	-0.53419	-1.0358	-1.3445	0.014622
								167.4	-0.53528	-1.0366	-1.3442	0.014259
								167.6	-0.53475	-1.0374	-1.3453	0.014912
								167.8	-0.53558	-1.0376	-1.3458	0.014776
								168	-0.53668	-1.0389	-1.3479	0.015148
								168.2	-0.53739	-1.0399	-1.3482	0.015511
								168.4	-0.53774	-1.0403	-1.349	0.016454
								168.6	-0.53798	-1.0411	-1.3498	0.016835
								168.8	-0.53833	-1.0419	-1.3498	0.017652
								169	-0.53941	-1.0416	-1.3512	0.016599
								169.2	-0.54025	-1.0432	-1.3517	0.01669
								169.4	-0.54071	-1.0441	-1.3532	0.01513
								169.6	-0.54122	-1.0454	-1.3541	0.01484
								169.8	-0.54088	-1.0454	-1.355	0.014912
								170	-0.54181	-1.046	-1.3557	0.01552
								170.2	-0.54247	-1.0471	-1.356	0.015946
								170.4	-0.54323	-1.0479	-1.3569	0.016345
								170.6	-0.54388	-1.0482	-1.3577	0.015674
								170.8	-0.54617	-1.049	-1.3585	0.014921
								171	-0.54669	-1.0503	-1.3598	0.01542
								171.2	-0.54705	-1.0512	-1.3591	0.015865
								171.4	-0.54704	-1.0514	-1.3595	0.015511
								171.6	-0.5484	-1.0517	-1.3605	0.015883
								171.8	-0.54705	-1.052	-1.3621	0.015456
								172	-0.54701	-1.0532	-1.3636	0.016672
								172.2	-0.54777	-1.0546	-1.3646	0.014713
								172.4	-0.54806	-1.0547	-1.3643	0.016509
								172.6	-0.54878	-1.0556	-1.3656	0.017198
								172.8	-0.54996	-1.0557	-1.3657	0.017171
								173	-0.55064	-1.0566	-1.3669	0.01513
								173.2	-0.55157	-1.0571	-1.368	0.015012
								173.4	-0.55273	-1.0576	-1.3687	0.016336
								173.6	-0.55255	-1.0586	-1.3694	0.014776
								173.8	-0.55243	-1.0593	-1.3699	0.015583
								174	-0.55298	-1.0602	-1.3708	0.01591
								174.2	-0.55449	-1.0609	-1.3718	0.017198
								174.4	-0.55498	-1.0618	-1.3723	0.017116
								174.6	-0.55598	-1.0625	-1.3735	0.01728
								174.8	-0.55644	-1.0628	-1.3738	0.016164
								175	-0.55669	-1.0627	-1.3749	0.015992
								175.2	-0.55646	-1.0637	-1.3753	0.015683
								175.4	-0.55663	-1.0644	-1.3764	0.015883
								175.6	-0.55727	-1.0655	-1.3773	0.01552
								175.8	-0.55789	-1.0663	-1.3776	0.015774
								176	-0.55964	-1.0665	-1.3783	0.015611
								176.2	-0.55961	-1.0685	-1.3791	0.016754
								176.4	-0.56013	-1.0691	-1.3802	0.016291
								176.6	-0.56153	-1.0696	-1.3816	0.016699
								176.8	-0.56233	-1.0699	-1.3821	0.016182
								177	-0.563	-1.0701	-1.3828	0.016881
								177.2	-0.5632	-1.07	-1.3826	0.016218
								177.4	-0.56336	-1.0709	-1.3837	0.015565
								177.6	-0.56417	-1.0723	-1.3837	0.015647
								177.8	-0.56376	-1.0729	-1.3853	0.01669
								178	-0.56488	-1.0735	-1.3857	0.016835
								178.2	-0.56591	-1.0738	-1.3864	0.017398
								178.4	-0.56736	-1.0755	-1.3876	0.016899
								178.6	-0.56743	-1.0762	-1.3884	0.017116
								178.8	-0.56684	-1.0766	-1.3889	0.016391
								179	-0.56752	-1.0778	-1.3897	0.016309
								179.2	-0.56768	-1.0787	-1.3899	0.0161
								179.4	-0.56817	-1.0791	-1.3907	0.016246
								179.6	-0.56908	-1.0793	-1.3921	0.015856
								179.8	-0.56937	-1.0791	-1.3924	0.01611
								180	-0.57084	-1.0792	-1.3935	0.015529
								180.2	-0.57217	-1.08	-1.3942	0.015438
								180.4	-0.57158	-1.0823	-1.3942	0.015202
								180.6	-0.57158	-1.0832	-1.3952	0.01562
								180.8	-0.57131	-1.0841	-1.3961	0.01777
								181	-0.57244	-1.0833	-1.3968	0.017978
								181.2	-0.57352	-1.0844	-1.3977	0.015366
								181.4	-0.57482	-1.0851	-1.3984	0.014078
								181.6	-0.57466	-1.0856	-1.3993	0.015593
								181.8	-0.57561	-1.0878	-1.4002	0.016364
								182	-0.57571	-1.0888	-1.4006	0.015574
								182.2	-0.57597	-1.0888	-1.4011	0.015266
								182.4	-0.57716	-1.0879	-1.4018	0.016128
								182.6	-0.57689	-1.0881	-1.4033	0.015538
								182.8	-0.57719	-1.0893	-1.4041	0.016509
								183	-0.57796	-1.0905	-1.4042	0.017479
								183.2	-0.57955	-1.0912	-1.4044	0.0163
								183.4	-0.57939	-1.0924	-1.4054	0.016055
								183.6	-0.58008	-1.0929	-1.4065	0.016563
								183.8	-0.57998	-1.0936	-1.4073	0.017062
								184	-0.58085	-1.0938	-1.4078	0.015919
								184.2	-0.58212	-1.0947	-1.4079	0.015792
								184.4	-0.58304	-1.0954	-1.4086	0.017407
								184.6	-0.58306	-1.096	-1.4095	0.017352
								184.8	-0.58343	-1.0968	-1.4103	0.018341
								185	-0.58362	-1.0968	-1.4113	0.016409
								185.2	-0.58384	-1.098	-1.4119	0.016536
								185.4	-0.58468	-1.0986	-1.4125	0.017407
								185.6	-0.58573	-1.099	-1.4133	0.016708
								185.8	-0.58685	-1.099	-1.4141	0.015937
								186	-0.58682	-1.0996	-1.4146	0.015883
								186.2	-0.58634	-1.1009	-1.4155	0.016028
								186.4	-0.58711	-1.102	-1.4163	0.015629
								186.6	-0.58833	-1.1013	-1.417	0.016509
								186.8	-0.58949	-1.1025	-1.4176	0.016409
								187	-0.58931	-1.1042	-1.4181	0.016237
								187.2	-0.58923	-1.1052	-1.4185	0.014858
								187.4	-0.59007	-1.1047	-1.4193	0.015783
								187.6	-0.59154	-1.1052	-1.4194	0.016808
								187.8	-0.59286	-1.1052	-1.4206	0.016345
								188	-0.59286	-1.1064	-1.4213	0.017552
								188.2	-0.59358	-1.1071	-1.4223	0.016663
								188.4	-0.59418	-1.1077	-1.4228	0.015202
								188.6	-0.59521	-1.1079	-1.4233	0.01503
								188.8	-0.59472	-1.1093	-1.4238	0.015683
								189	-0.59487	-1.1096	-1.4244	0.017071
								189.2	-0.59505	-1.11	-1.4254	0.017896
								189.4	-0.59635	-1.1106	-1.426	0.019039
								189.6	-0.59649	-1.1112	-1.4267	0.017307
								189.8	-0.59675	-1.1117	-1.4278	0.016781
								190	-0.59763	-1.1132	-1.4282	0.015919
								190.2	-0.59826	-1.1136	-1.4289	0.016572
								190.4	-0.599	-1.1141	-1.4296	0.017307
								190.6	-0.5994	-1.1149	-1.4306	0.018649
								190.8	-0.59962	-1.1152	-1.431	0.017815
								191	-0.60118	-1.116	-1.4317	0.016654
								191.2	-0.60279	-1.1166	-1.4324	0.015928
								191.4	-0.60313	-1.1174	-1.4335	0.016391
								191.6	-0.60288	-1.1185	-1.4339	0.01757
								191.8	-0.60274	-1.1192	-1.4341	0.018169
								192	-0.60276	-1.1192	-1.4341	0.016382
								192.2	-0.60372	-1.1207	-1.4355	0.016563
								192.4	-0.60395	-1.1208	-1.4361	0.015955
								192.6	-0.60456	-1.121	-1.4372	0.017398
								192.8	-0.60518	-1.1216	-1.4375	0.016917
								193	-0.60521	-1.122	-1.4385	0.018577
								193.2	-0.60572	-1.1233	-1.4392	0.016636
								193.4	-0.60665	-1.1236	-1.4399	0.016255
								193.6	-0.6077	-1.124	-1.4399	0.017289
								193.8	-0.60798	-1.1244	-1.4403	0.017633
								194	-0.60759	-1.1252	-1.441	0.017933
								194.2	-0.60814	-1.126	-1.4417	0.018023
								194.4	-0.60873	-1.1269	-1.4427	0.01903
								194.6	-0.60907	-1.1282	-1.4436	0.016862
								194.8	-0.60961	-1.128	-1.445	0.016518
								195	-0.61027	-1.1273	-1.4458	0.016146
								195.2	-0.61066	-1.127	-1.4461	0.016073
								195.4	-0.61083	-1.1285	-1.4466	0.017806
								195.6	-0.61126	-1.1298	-1.4467	0.017597
								195.8	-0.61157	-1.1305	-1.4477	0.016663
								196	-0.61272	-1.132	-1.4484	0.017706
								196.2	-0.61361	-1.1323	-1.4493	0.01835
								196.4	-0.61449	-1.1329	-1.4496	0.018949
								196.6	-0.6157	-1.1329	-1.4497	0.018785
								196.8	-0.61523	-1.1334	-1.4501	0.018132
								197	-0.61548	-1.1344	-1.4508	0.017833
								197.2	-0.61566	-1.1345	-1.4515	0.018078
								197.4	-0.61672	-1.1351	-1.4527	0.01972
								197.6	-0.61723	-1.1356	-1.4535	0.018577
								197.8	-0.61826	-1.1362	-1.4538	0.017851
								198	-0.61843	-1.137	-1.4552	0.017271
								198.2	-0.6194	-1.138	-1.4555	0.016019
								198.4	-0.61904	-1.1396	-1.4559	0.016309
								198.6	-0.62038	-1.1402	-1.4563	0.018323
								198.8	-0.6216	-1.1403	-1.4573	0.01864
								199	-0.62194	-1.1401	-1.4584	0.018051
								199.2	-0.62187	-1.1411	-1.4587	0.017724
								199.4	-0.62176	-1.1418	-1.459	0.017334
								199.6	-0.62294	-1.1426	-1.4601	0.018105
								199.8	-0.62312	-1.1433	-1.4604	0.017851
								200	-0.62389	-1.1434	-1.4613	0.019112
								200.2	-0.62384	-1.1439	-1.4617	0.017851
								200.4	-0.62472	-1.1442	-1.4623	0.017534
								200.6	-0.62517	-1.1452	-1.4629	0.018277
								200.8	-0.62566	-1.1465	-1.4637	0.018096
								201	-0.62645	-1.1473	-1.4646	0.019194
								201.2	-0.62713	-1.1476	-1.4649	0.019529
								201.4	-0.62722	-1.1483	-1.4651	0.019566
								201.6	-0.62691	-1.1487	-1.4653	0.01796
								201.8	-0.62775	-1.1498	-1.4661	0.01796
								202	-0.62905	-1.1496	-1.4665	0.017978
								202.2	-0.62991	-1.1505	-1.4672	0.018386
								202.4	-0.62983	-1.1511	-1.468	0.017461
								202.6	-0.62993	-1.1524	-1.4684	0.017071
								202.8	-0.63074	-1.1529	-1.4693	0.016899
								203	-0.63189	-1.1526	-1.4697	0.018731
								203.2	-0.63217	-1.153	-1.47	0.017779
								203.4	-0.63265	-1.1531	-1.471	0.017797
								203.6	-0.63238	-1.1534	-1.4721	0.017307
								203.8	-0.63306	-1.1545	-1.4726	0.017289
								204	-0.63407	-1.1551	-1.4731	0.018314
								204.2	-0.63465	-1.1564	-1.4737	0.017878
								204.4	-0.63556	-1.1563	-1.4747	0.018386
								204.6	-0.6364	-1.1567	-1.4751	0.018287
								204.8	-0.63654	-1.158	-1.4764	0.018958
								205	-0.63621	-1.1583	-1.477	0.018631
								205.2	-0.63673	-1.1588	-1.4768	0.018858
								205.4	-0.63716	-1.1599	-1.4771	0.016962
								205.6	-0.63807	-1.1601	-1.4779	0.017389
								205.8	-0.63841	-1.1602	-1.4787	0.017316
								206	-0.63897	-1.1612	-1.4792	0.01864
								206.2	-0.63977	-1.1619	-1.4795	0.018005
								206.4	-0.64022	-1.1626	-1.4804	0.017588
								206.6	-0.64034	-1.1635	-1.4809	0.017742
								206.8	-0.64087	-1.1642	-1.4819	0.01835
								207	-0.64116	-1.1647	-1.4827	0.017534
								207.2	-0.6419	-1.1652	-1.4833	0.017824
								207.4	-0.64316	-1.1661	-1.4837	0.017198
								207.6	-0.64339	-1.1665	-1.4841	0.018069
								207.8	-0.64344	-1.1664	-1.4851	0.019103
								208	-0.64325	-1.1668	-1.4851	0.019021
								208.2	-0.64471	-1.1672	-1.4853	0.01835
								208.4	-0.64539	-1.1682	-1.4863	0.019674
								208.6	-0.64538	-1.1685	-1.4871	0.018776
								208.8	-0.64573	-1.1696	-1.4872	0.019411
								209	-0.64575	-1.1709	-1.4876	0.01933
								209.2	-0.64628	-1.1713	-1.488	0.017978
								209.4	-0.64651	-1.1712	-1.4891	0.017107
								209.6	-0.647	-1.1709	-1.4896	0.017289
								209.8	-0.64807	-1.1719	-1.4905	0.018686
								210	-0.649	-1.1729	-1.4904	0.019221
								210.2	-0.64966	-1.1737	-1.4912	0.018785
								210.4	-0.65057	-1.1738	-1.4916	0.019475
								210.6	-0.65073	-1.1741	-1.4924	0.018858
								210.8	-0.65131	-1.1744	-1.4935	0.018377
								211	-0.65116	-1.1754	-1.4944	0.018114
								211.2	-0.65096	-1.1756	-1.4948	0.018105
								211.4	-0.65142	-1.1763	-1.4951	0.018196
								211.6	-0.65206	-1.177	-1.4956	0.018205
								211.8	-0.65277	-1.1774	-1.4962	0.018359
								212	-0.65347	-1.1786	-1.4971	0.018495
								212.2	-0.65345	-1.1789	-1.4975	0.018604
								212.4	-0.65573	-1.1794	-1.498	0.017815
								212.6	-0.65597	-1.1798	-1.4987	0.018114
								212.8	-0.65631	-1.1807	-1.4993	0.018314
								213	-0.65582	-1.1807	-1.5	0.018051
								213.2	-0.65658	-1.1817	-1.5	0.018277
								213.4	-0.65695	-1.182	-1.5007	0.018105
								213.6	-0.65704	-1.1834	-1.5014	0.018296
								213.8	-0.65842	-1.1841	-1.5022	0.017588
								214	-0.65866	-1.1844	-1.5026	0.018985
								214.2	-0.65831	-1.1841	-1.5029	0.019502
								214.4	-0.65925	-1.1846	-1.5033	0.019856
								214.6	-0.65992	-1.1855	-1.5042	0.019076
								214.8	-0.66107	-1.1856	-1.5046	0.017933
								215	-0.66078	-1.186	-1.5052	0.018522
								215.2	-0.66087	-1.1867	-1.5061	0.018205
								215.4	-0.66155	-1.1882	-1.507	0.017615
								215.6	-0.66225	-1.1891	-1.5066	0.018214
								215.8	-0.66318	-1.1894	-1.508	0.019402
								216	-0.66235	-1.189	-1.5085	0.018931
								216.2	-0.66283	-1.1901	-1.5091	0.018668
								216.4	-0.66347	-1.1909	-1.5093	0.018622
								216.6	-0.66477	-1.192	-1.5104	0.019348
								216.8	-0.66536	-1.1923	-1.5103	0.019103
								217	-0.66587	-1.1925	-1.5111	0.018495
								217.2	-0.66626	-1.1934	-1.5123	0.019248
								217.4	-0.6676	-1.194	-1.5127	0.01913
								217.6	-0.66729	-1.1937	-1.5135	0.019121
								217.8	-0.66733	-1.1947	-1.5133	0.018822
								218	-0.6679	-1.1952	-1.5134	0.019457
								218.2	-0.66879	-1.1961	-1.5144	0.018595
								218.4	-0.66894	-1.196	-1.5145	0.019112
								218.6	-0.66956	-1.1963	-1.5158	0.020173
								218.8	-0.66973	-1.1969	-1.5164	0.019293
								219	-0.66984	-1.1973	-1.5173	0.018813
								219.2	-0.67042	-1.1978	-1.5177	0.019103
								219.4	-0.67128	-1.198	-1.5186	0.018794
								219.6	-0.67222	-1.1984	-1.5184	0.01835
								219.8	-0.67163	-1.199	-1.5192	0.020019
								220	-0.67323	-1.1996	-1.5197	0.019692
								220.2	-0.6725	-1.2004	-1.5202	0.018885
								220.4	-0.67342	-1.2012	-1.5206	0.019148
								220.6	-0.67337	-1.2017	-1.5205	0.019067
								220.8	-0.67401	-1.2018	-1.5209	0.018831
								221	-0.67394	-1.2029	-1.5218	0.019157
								221.2	-0.67574	-1.2038	-1.5219	0.018486
								221.4	-0.67654	-1.204	-1.5227	0.019266
								221.6	-0.67554	-1.2045	-1.5239	0.019665
								221.8	-0.67683	-1.2054	-1.5246	0.018468
								222	-0.67804	-1.2055	-1.5252	0.020083
								222.2	-0.67829	-1.2057	-1.5255	0.020327
								222.4	-0.67847	-1.2063	-1.5259	0.020418
								222.6	-0.67855	-1.2062	-1.5263	0.019928
								222.8	-0.67859	-1.2063	-1.5274	0.020019
								223	-0.6795	-1.207	-1.5276	0.020436
								223.2	-0.67998	-1.2076	-1.5282	0.019874
								223.4	-0.67998	-1.2084	-1.5283	0.019674
								223.6	-0.68035	-1.2088	-1.5288	0.018767
								223.8	-0.68079	-1.2094	-1.5291	0.019756
								224	-0.68151	-1.2097	-1.5306	0.019402
								224.2	-0.68199	-1.2101	-1.531	0.020844
								224.4	-0.68292	-1.2105	-1.5312	0.019956
								224.6	-0.68293	-1.2111	-1.5316	0.020219
								224.8	-0.68278	-1.212	-1.5321	0.020808
								225	-0.68342	-1.2125	-1.5326	0.021153
								225.2	-0.68402	-1.2129	-1.5336	0.019656
								225.4	-0.68498	-1.2136	-1.534	0.019402
								225.6	-0.68456	-1.2141	-1.5347	0.019801
								225.8	-0.6852	-1.2148	-1.5353	0.020899
								226	-0.68597	-1.2157	-1.5358	0.020291
								226.2	-0.6873	-1.2161	-1.5359	0.019883
								226.4	-0.68805	-1.2169	-1.5353	0.02001
								226.6	-0.6874	-1.2168	-1.5362	0.020092
								226.8	-0.68758	-1.2177	-1.5366	0.020083
								227	-0.68815	-1.218	-1.5374	0.021117
								227.2	-0.68872	-1.2181	-1.5376	0.020581
								227.4	-0.68919	-1.2187	-1.5381	0.020409
								227.6	-0.69028	-1.2192	-1.5387	0.019865
								227.8	-0.69068	-1.2194	-1.5394	0.020418
								228	-0.69087	-1.2199	-1.5404	0.020346
								228.2	-0.69115	-1.2203	-1.5408	0.019357
								228.4	-0.69151	-1.2214	-1.541	0.019302
								228.6	-0.6917	-1.2226	-1.542	0.020264
								228.8	-0.69147	-1.2236	-1.5426	0.019774
								229	-0.69216	-1.2241	-1.5436	0.019602
								229.2	-0.69286	-1.2242	-1.5442	0.020164
								229.4	-0.69375	-1.2239	-1.5436	0.019801
								229.6	-0.69371	-1.2244	-1.544	0.019194
								229.8	-0.69534	-1.2244	-1.5443	0.01864
								230	-0.69514	-1.2248	-1.5453	0.019575
								230.2	-0.69618	-1.2251	-1.5459	0.020427
								230.4	-0.69698	-1.2259	-1.5464	0.018477
								230.6	-0.69611	-1.226	-1.5469	0.017516
								230.8	-0.69614	-1.2268	-1.5478	0.018096
								231	-0.69658	-1.228	-1.5482	0.020663
								231.2	-0.69793	-1.2285	-1.5486	0.01981
								231.4	-0.69877	-1.2293	-1.5492	0.019484
								231.6	-0.69938	-1.2297	-1.5502	0.019593
								231.8	-0.69913	-1.2303	-1.5507	0.01981
								232	-0.7	-1.2307	-1.5505	0.019801
								232.2	-0.70044	-1.2307	-1.5511	0.019937
								232.4	-0.7007	-1.2315	-1.5517	0.021543
								232.6	-0.70138	-1.2319	-1.5523	0.022668
								232.8	-0.70172	-1.2332	-1.5529	0.021316
								233	-0.70194	-1.233	-1.5533	0.020727
								233.2	-0.70278	-1.2332	-1.5535	0.021071
								233.4	-0.70353	-1.2337	-1.554	0.022133
								233.6	-0.70365	-1.2349	-1.5546	0.021833
								233.8	-0.70425	-1.2358	-1.5548	0.020962
								234	-0.70388	-1.2359	-1.5552	0.020835
								234.2	-0.70416	-1.2369	-1.5561	0.01923
								234.4	-0.70386	-1.2369	-1.5567	0.019901
								234.6	-0.70462	-1.2374	-1.557	0.020364
								234.8	-0.70498	-1.2376	-1.5574	0.021253
								235	-0.70577	-1.2378	-1.5575	0.021606
								235.2	-0.70584	-1.238	-1.5584	0.022223
								235.4	-0.70693	-1.2379	-1.5589	0.021579
								235.6	-0.70763	-1.2386	-1.5599	0.021289
								235.8	-0.70858	-1.2388	-1.5604	0.021126
								236	-0.70876	-1.2394	-1.5608	0.022105
								236.2	-0.70887	-1.2403	-1.5613	0.022686
								236.4	-0.71012	-1.2411	-1.5609	0.021461
								236.6	-0.70961	-1.2417	-1.5617	0.019566
								236.8	-0.70971	-1.2418	-1.5623	0.020654
								237	-0.71054	-1.2424	-1.563	0.022287
								237.2	-0.71098	-1.2423	-1.5642	0.021924
								237.4	-0.71212	-1.2424	-1.565	0.022323
								237.6	-0.71253	-1.2432	-1.565	0.021316
								237.8	-0.71314	-1.2437	-1.5652	0.020246
								238	-0.71276	-1.2447	-1.5658	0.019647
								238.2	-0.71236	-1.2451	-1.5663	0.020654
								238.4	-0.71282	-1.2464	-1.566	0.021906
								238.6	-0.71336	-1.2466	-1.5663	0.022677
								238.8	-0.71434	-1.2471	-1.5665	0.021117
								239	-0.71516	-1.2477	-1.5673	0.021307
								239.2	-0.71569	-1.2482	-1.5681	0.020146
								239.4	-0.71579	-1.2486	-1.5686	0.021144
								239.6	-0.71641	-1.2492	-1.5692	0.021706
								239.8	-0.71637	-1.2496	-1.5695	0.022142
								240	-0.71699	-1.2497	-1.5702	0.020627
								240.2	-0.7171	-1.25	-1.5706	0.020563
								240.4	-0.71823	-1.2499	-1.571	0.020881
								240.6	-0.71771	-1.2509	-1.5715	0.02001
								240.8	-0.71876	-1.2508	-1.5725	0.019021
								241	-0.71902	-1.2513	-1.573	0.019965
								241.2	-0.72002	-1.2522	-1.5733	0.020917
								241.4	-0.72008	-1.2536	-1.5729	0.022341
								241.6	-0.72019	-1.254	-1.5743	0.021543
								241.8	-0.72036	-1.2539	-1.5749	0.021434
								242	-0.72091	-1.254	-1.5755	0.02099
								242.2	-0.72186	-1.2548	-1.576	0.020255
								242.4	-0.72257	-1.2551	-1.5761	0.020799
								242.6	-0.72202	-1.2557	-1.5766	0.020699
								242.8	-0.72223	-1.2557	-1.5771	0.020854
								243	-0.72226	-1.2554	-1.5774	0.021761
								243.2	-0.72249	-1.2556	-1.5778	0.021788
								243.4	-0.72373	-1.2567	-1.5782	0.022613
								243.6	-0.72462	-1.258	-1.5789	0.023284
								243.8	-0.72517	-1.2586	-1.5787	0.023157
								244	-0.72527	-1.2593	-1.5791	0.022151
								244.2	-0.72536	-1.2597	-1.5794	0.022405
								244.4	-0.72623	-1.2597	-1.5806	0.022577
								244.6	-0.72647	-1.2608	-1.5808	0.022695
								244.8	-0.72691	-1.2609	-1.5812	0.022114
								245	-0.72696	-1.2613	-1.5818	0.023021
								245.2	-0.72767	-1.2615	-1.5824	0.022777
								245.4	-0.72915	-1.2621	-1.5835	0.021316
								245.6	-0.72926	-1.2625	-1.5834	0.02196
								245.8	-0.7294	-1.2628	-1.5838	0.02128
								246	-0.72943	-1.2637	-1.5838	0.02157
								246.2	-0.73002	-1.2634	-1.5844	0.022532
								246.4	-0.73103	-1.2641	-1.5847	0.021479
								246.6	-0.73191	-1.2644	-1.585	0.020618
								246.8	-0.73214	-1.2649	-1.586	0.02196
								247	-0.73231	-1.2651	-1.5864	0.023511
								247.2	-0.73214	-1.2663	-1.5875	0.022269
								247.4	-0.73361	-1.2661	-1.5876	0.021915
								247.6	-0.73418	-1.2666	-1.5883	0.021851
								247.8	-0.73414	-1.2667	-1.5884	0.021761
								248	-0.73465	-1.2673	-1.589	0.021434
								248.2	-0.7346	-1.2677	-1.5887	0.022695
								248.4	-0.73437	-1.2689	-1.5894	0.020055
								248.6	-0.73452	-1.2691	-1.5907	0.020935
								248.8	-0.73584	-1.2694	-1.5909	0.021189
								249	-0.73594	-1.2702	-1.5913	0.023566
								249.2	-0.73665	-1.2705	-1.5916	0.023802
								249.4	-0.73737	-1.2707	-1.592	0.022967
								249.6	-0.73731	-1.2715	-1.592	0.022713
								249.8	-0.73834	-1.2722	-1.5919	0.023049
								250	-0.7384	-1.2727	-1.592	0.023366
								250.2	-0.73853	-1.2729	-1.5931	0.022241
								250.4	-0.73848	-1.2738	-1.5939	0.021652
								250.6	-0.73937	-1.2746	-1.5943	0.022913
								250.8	-0.74006	-1.2746	-1.5948	0.023375
								251	-0.74019	-1.2749	-1.5951	0.022931
								251.2	-0.74024	-1.275	-1.5957	0.024028
								251.4	-0.74105	-1.2753	-1.5966	0.025334
								251.6	-0.74239	-1.276	-1.5972	0.02479
								251.8	-0.74281	-1.2766	-1.5977	0.02391
								252	-0.74219	-1.2771	-1.5981	0.023511
								252.2	-0.74226	-1.2774	-1.599	0.023067
								252.4	-0.74193	-1.2772	-1.5991	0.023312
								252.6	-0.74248	-1.2783	-1.5991	0.023457
								252.8	-0.74265	-1.2789	-1.5987	0.023457
								253	-0.74371	-1.2794	-1.5995	0.021978
								253.2	-0.74391	-1.2793	-1.6007	0.021325
								253.4	-0.74434	-1.2793	-1.6011	0.022786
								253.6	-0.74468	-1.2799	-1.6007	0.022777
								253.8	-0.74564	-1.2805	-1.6014	0.021625
								254	-0.74548	-1.2809	-1.6027	0.021316
								254.2	-0.7466	-1.2816	-1.6032	0.022777
								254.4	-0.74702	-1.2819	-1.603	0.023838
								254.6	-0.74711	-1.2829	-1.6037	0.021879
								254.8	-0.74704	-1.2833	-1.6038	0.022577
								255	-0.74776	-1.2838	-1.6044	0.022767
								255.2	-0.74846	-1.2845	-1.6045	0.022586
								255.4	-0.74877	-1.2847	-1.6053	0.021933
								255.6	-0.74944	-1.2847	-1.606	0.021216
								255.8	-0.7499	-1.2846	-1.6064	0.021697
								256	-0.75012	-1.2855	-1.6071	0.021815
								256.2	-0.75052	-1.2864	-1.6079	0.021697
								256.4	-0.75167	-1.2866	-1.6083	0.022359
								256.6	-0.7517	-1.2868	-1.6085	0.021915
								256.8	-0.75104	-1.2874	-1.6083	0.021987
								257	-0.75168	-1.2881	-1.6084	0.023148
								257.2	-0.75214	-1.289	-1.6089	0.023466
								257.4	-0.75265	-1.2889	-1.6094	0.025044
								257.6	-0.75244	-1.289	-1.6099	0.024509
								257.8	-0.75322	-1.2899	-1.6103	0.023094
								258	-0.75454	-1.2901	-1.6111	0.022913
								258.2	-0.75478	-1.2906	-1.612	0.023656
								258.4	-0.75566	-1.2907	-1.6124	0.022486
								258.6	-0.75573	-1.2913	-1.6123	0.023203
								258.8	-0.75546	-1.2919	-1.6125	0.022804
								259	-0.75554	-1.2922	-1.6128	0.02304
								259.2	-0.75585	-1.2921	-1.6137	0.022695
								259.4	-0.75721	-1.2929	-1.6137	0.02274
								259.6	-0.75718	-1.2929	-1.6141	0.023366
								259.8	-0.75696	-1.2932	-1.6147	0.024355
								260	-0.75723	-1.294	-1.6149	0.024182
								260.2	-0.75782	-1.2948	-1.6155	0.023557
								260.4	-0.75804	-1.2951	-1.6158	0.023294
								260.6	-0.75952	-1.2953	-1.6165	0.023538
								260.8	-0.75961	-1.2953	-1.6165	0.023148
								261	-0.76037	-1.2963	-1.6166	0.023393
								261.2	-0.76003	-1.2967	-1.6175	0.022622
								261.4	-0.76047	-1.2972	-1.6179	0.023675
								261.6	-0.76123	-1.2976	-1.6182	0.022024
								261.8	-0.76184	-1.2984	-1.6185	0.023384
								262	-0.76121	-1.2986	-1.6191	0.023366
								262.2	-0.76147	-1.2993	-1.6195	0.024328
								262.4	-0.76191	-1.2997	-1.6197	0.023266
								262.6	-0.76299	-1.2992	-1.62	0.023121
								262.8	-0.76291	-1.2995	-1.6208	0.022722
								263	-0.76361	-1.2998	-1.6213	0.023384
								263.2	-0.76442	-1.3012	-1.6221	0.024808
								263.4	-0.76457	-1.3008	-1.6218	0.024291
								263.6	-0.76486	-1.3013	-1.6216	0.024065
								263.8	-0.76555	-1.302	-1.6227	0.023466
								264	-0.76544	-1.3024	-1.6233	0.023212
								264.2	-0.76622	-1.3034	-1.6243	0.022731
								264.4	-0.76629	-1.304	-1.6249	0.023883
								264.6	-0.76675	-1.3032	-1.6253	0.024173
								264.8	-0.7675	-1.3033	-1.6258	0.023611
								265	-0.76893	-1.3045	-1.6258	0.023983
								265.2	-0.76931	-1.3049	-1.6263	0.024019
								265.4	-0.7688	-1.305	-1.6267	0.024382
								265.6	-0.76897	-1.3054	-1.6271	0.023094
								265.8	-0.76857	-1.3059	-1.6277	0.022831
								266	-0.76899	-1.3066	-1.6278	0.023756
								266.2	-0.76944	-1.307	-1.6287	0.023411
								266.4	-0.77019	-1.3084	-1.6293	0.022922
								266.6	-0.7711	-1.3085	-1.6293	0.023321
								266.8	-0.77129	-1.3086	-1.6294	0.024228
								267	-0.77163	-1.3093	-1.6299	0.025543
								267.2	-0.77202	-1.3093	-1.63	0.025307
								267.4	-0.77131	-1.3098	-1.6301	0.024681
								267.6	-0.77181	-1.31	-1.6315	0.02362
								267.8	-0.77299	-1.3106	-1.6315	0.0246
								268	-0.77304	-1.3109	-1.632	0.024155
								268.2	-0.77326	-1.3113	-1.632	0.025743
								268.4	-0.77458	-1.3116	-1.6328	0.025298
								268.6	-0.77504	-1.3125	-1.6334	0.024727
								268.8	-0.77543	-1.3125	-1.6338	0.024427
								269	-0.77682	-1.3123	-1.6343	0.023965
								269.2	-0.77656	-1.3126	-1.6344	0.023729
								269.4	-0.77564	-1.3132	-1.6343	0.024319
								269.6	-0.77617	-1.3143	-1.6347	0.024192
								269.8	-0.77725	-1.3148	-1.6347	0.023856
								270	-0.77745	-1.315	-1.6349	0.024137
								270.2	-0.77788	-1.3147	-1.6357	0.02362
								270.4	-0.77861	-1.3164	-1.6362	0.023602
								270.6	-0.77883	-1.3163	-1.6367	0.023176
								270.8	-0.77893	-1.3171	-1.638	0.023094
								271	-0.77982	-1.3167	-1.638	0.023765
								271.2	-0.78027	-1.3171	-1.6387	0.022904
								271.4	-0.78031	-1.3178	-1.6384	0.023675
								271.6	-0.78061	-1.3184	-1.6386	0.024382
								271.8	-0.78076	-1.319	-1.6391	0.024482
								272	-0.78089	-1.3194	-1.6396	0.025262
								272.2	-0.78149	-1.3197	-1.6401	0.02557
								272.4	-0.78135	-1.3194	-1.6406	0.026514
								272.6	-0.78264	-1.3195	-1.6409	0.024554
								272.8	-0.78319	-1.3204	-1.6418	0.024609
								273	-0.78302	-1.321	-1.6419	0.023956
								273.2	-0.78345	-1.3213	-1.642	0.024355
								273.4	-0.78341	-1.3217	-1.642	0.024827
								273.6	-0.78482	-1.3221	-1.6428	0.025661
								273.8	-0.78527	-1.3224	-1.6435	0.025371
								274	-0.78569	-1.3228	-1.644	0.024282
								274.2	-0.78647	-1.3231	-1.6442	0.024155
								274.4	-0.78657	-1.3238	-1.6444	0.02343
								274.6	-0.7864	-1.3238	-1.644	0.023847
								274.8	-0.78732	-1.3245	-1.6442	0.024055
								275	-0.78762	-1.3243	-1.645	0.022486
								275.2	-0.78806	-1.3251	-1.6456	0.022967
								275.4	-0.78787	-1.3259	-1.6467	0.02333
								275.6	-0.78827	-1.3272	-1.6468	0.024164
								275.8	-0.78744	-1.3276	-1.6473	0.024065
								276	-0.78836	-1.3271	-1.6472	0.023938
								276.2	-0.78887	-1.3271	-1.6476	0.022659
								276.4	-0.78951	-1.3277	-1.6481	0.024065
								276.6	-0.78984	-1.3282	-1.649	0.023684
								276.8	-0.79144	-1.3282	-1.6492	0.022568
								277	-0.79188	-1.3289	-1.6492	0.023747
								277.2	-0.79222	-1.3293	-1.6498	0.024473
								277.4	-0.79204	-1.3301	-1.6505	0.024337
								277.6	-0.79166	-1.3304	-1.6506	0.024672
								277.8	-0.79196	-1.3301	-1.6513	0.025425
								278	-0.79235	-1.3309	-1.6515	0.025217
								278.2	-0.79243	-1.331	-1.6518	0.024591
								278.4	-0.79315	-1.3313	-1.6523	0.025407
								278.6	-0.79389	-1.3317	-1.6524	0.02518
								278.8	-0.79428	-1.3327	-1.6522	0.02362
								279	-0.79399	-1.3331	-1.6528	0.023702
								279.2	-0.79401	-1.3335	-1.6534	0.025117
								279.4	-0.7955	-1.3338	-1.6537	0.025851
								279.6	-0.79637	-1.3346	-1.6547	0.025498
								279.8	-0.79536	-1.3348	-1.655	0.025988
								280	-0.79577	-1.3347	-1.6553	0.026169
								280.2	-0.79638	-1.3353	-1.6558	0.02508
								280.4	-0.79769	-1.3351	-1.6563	0.025253
								280.6	-0.79705	-1.3356	-1.6568	0.026024
								280.8	-0.79753	-1.3365	-1.6569	0.026124
								281	-0.7985	-1.3368	-1.6566	0.025298
								281.2	-0.79934	-1.3376	-1.6571	0.02469
								281.4	-0.79862	-1.3375	-1.6576	0.024654
								281.6	-0.79808	-1.3382	-1.6585	0.026886
								281.8	-0.79873	-1.3386	-1.6587	0.026332
								282	-0.79982	-1.3387	-1.6588	0.02577
								282.2	-0.79995	-1.3392	-1.6597	0.025598
								282.4	-0.80028	-1.3397	-1.6604	0.025035
								282.6	-0.79997	-1.3399	-1.6606	0.025407
								282.8	-0.80093	-1.3405	-1.6605	0.026604
								283	-0.801	-1.3407	-1.6606	0.026242
								283.2	-0.80158	-1.3413	-1.661	0.025525
								283.4	-0.802	-1.3421	-1.6614	0.024672
								283.6	-0.80375	-1.3421	-1.6623	0.026559
								283.8	-0.80417	-1.3427	-1.6624	0.025226
								284	-0.8042	-1.3428	-1.6625	0.02499
								284.2	-0.80487	-1.3432	-1.6628	0.024573
								284.4	-0.80495	-1.3436	-1.6636	0.026187
								284.6	-0.80466	-1.3441	-1.6643	0.025752
								284.8	-0.80433	-1.3442	-1.6642	0.024373
								285	-0.80429	-1.3446	-1.6644	0.024672
								285.2	-0.80449	-1.345	-1.6651	0.024591
								285.4	-0.80438	-1.3455	-1.6656	0.025207
								285.6	-0.80512	-1.3459	-1.6659	0.024817
								285.8	-0.8064	-1.3463	-1.6663	0.025897
								286	-0.80813	-1.3464	-1.6667	0.025552
								286.2	-0.80781	-1.347	-1.6667	0.025053
								286.4	-0.80743	-1.3469	-1.667	0.024427
								286.6	-0.80734	-1.347	-1.6676	0.02479
								286.8	-0.80806	-1.3475	-1.6678	0.025951
								287	-0.80876	-1.3484	-1.6675	0.026069
								287.2	-0.80957	-1.349	-1.6681	0.02665
								287.4	-0.80967	-1.3497	-1.6689	0.025198
								287.6	-0.81054	-1.3497	-1.6692	0.025607
								287.8	-0.81073	-1.3498	-1.6697	0.02577
								288	-0.81103	-1.3504	-1.6701	0.024881
								288.2	-0.81117	-1.3513	-1.6709	0.025353
								288.4	-0.81062	-1.3512	-1.6705	0.024718
								288.6	-0.81065	-1.3518	-1.6705	0.024554
								288.8	-0.81126	-1.3519	-1.6711	0.024881
								289	-0.81223	-1.3524	-1.6718	0.025552
								289.2	-0.81257	-1.3529	-1.6723	0.026151
								289.4	-0.81237	-1.3529	-1.673	0.025978
								289.6	-0.81285	-1.3534	-1.6729	0.026178
								289.8	-0.81332	-1.3535	-1.6733	0.026314
								290	-0.81458	-1.354	-1.6734	0.025951
								290.2	-0.81463	-1.3545	-1.674	0.026096
								290.4	-0.81537	-1.3552	-1.6744	0.025471
								290.6	-0.8146	-1.3554	-1.6747	0.026369
								290.8	-0.81506	-1.3554	-1.6751	0.024119
								291	-0.81574	-1.3553	-1.6753	0.026396
								291.2	-0.81636	-1.3554	-1.6757	0.026967
								291.4	-0.81625	-1.3558	-1.676	0.026922
								291.6	-0.81593	-1.3566	-1.6765	0.026015
								291.8	-0.81711	-1.3571	-1.6767	0.027557
								292	-0.81741	-1.3573	-1.6774	0.027521
								292.2	-0.81736	-1.3579	-1.678	0.028174
								292.4	-0.8177	-1.3576	-1.6783	0.026541
								292.6	-0.81805	-1.358	-1.6786	0.026006
								292.8	-0.81956	-1.3588	-1.6788	0.025507
								293	-0.82036	-1.3599	-1.6791	0.02616
								293.2	-0.82068	-1.3596	-1.679	0.025842
								293.4	-0.82058	-1.3601	-1.6796	0.02684
								293.6	-0.821	-1.3602	-1.6799	0.025779
								293.8	-0.82087	-1.3613	-1.6806	0.025761
								294	-0.82138	-1.362	-1.681	0.024799
								294.2	-0.82199	-1.3622	-1.6811	0.026396
								294.4	-0.82194	-1.3621	-1.6813	0.026115
								294.6	-0.82269	-1.3622	-1.6816	0.027239
								294.8	-0.8235	-1.3622	-1.6823	0.02674
								295	-0.82405	-1.3623	-1.6827	0.026659
								295.2	-0.82327	-1.363	-1.6832	0.026759
								295.4	-0.82282	-1.3642	-1.6834	0.027539
								295.6	-0.82348	-1.3647	-1.6841	0.027312
								295.8	-0.8243	-1.365	-1.6842	0.027784
								296	-0.82448	-1.3649	-1.6846	0.02704
								296.2	-0.82543	-1.3656	-1.685	0.026278
								296.4	-0.8264	-1.3654	-1.6851	0.025507
								296.6	-0.82565	-1.3657	-1.6855	0.025407
								296.8	-0.82612	-1.3666	-1.6861	0.026323
								297	-0.82637	-1.3669	-1.6864	0.025561
								297.2	-0.82681	-1.3672	-1.6867	0.027049
								297.4	-0.82751	-1.3675	-1.6867	0.026459
								297.6	-0.82717	-1.3681	-1.687	0.026178
								297.8	-0.82883	-1.3683	-1.6877	0.026378
								298	-0.82975	-1.3686	-1.6881	0.026287
								298.2	-0.82923	-1.3697	-1.6887	0.026804
								298.4	-0.82929	-1.3699	-1.6885	0.027638
								298.6	-0.82915	-1.3699	-1.6888	0.028518
								298.8	-0.82946	-1.37	-1.689	0.027847
								299	-0.83083	-1.3704	-1.6892	0.026849
								299.2	-0.83074	-1.371	-1.6902	0.026922
								299.4	-0.83115	-1.3709	-1.6901	0.027248
								299.6	-0.83079	-1.3713	-1.6904	0.026142
								299.8	-0.83116	-1.3724	-1.6907	0.026223
								300	-0.83115	-1.373	-1.691	0.025978
								300.2	-0.83214	-1.3724	-1.6915	0.026994
								300.4	-0.83231	-1.3727	-1.6921	0.025933
								300.6	-0.83255	-1.373	-1.6925	0.025461
								300.8	-0.83335	-1.3734	-1.6926	0.025679
								301	-0.83446	-1.3736	-1.6925	0.026151
								301.2	-0.83392	-1.3741	-1.6931	0.025915
								301.4	-0.83428	-1.3745	-1.6935	0.026269
								301.6	-0.83461	-1.3749	-1.6943	0.02489
								301.8	-0.83551	-1.3756	-1.6942	0.025933
								302	-0.8356	-1.3752	-1.694	0.026369
								302.2	-0.83554	-1.3765	-1.6944	0.025498
								302.4	-0.83586	-1.3765	-1.6955	0.026623
								302.6	-0.83626	-1.3769	-1.6959	0.026632
								302.8	-0.83711	-1.3769	-1.6962	0.026641
								303	-0.83683	-1.3772	-1.6967	0.026586
								303.2	-0.83701	-1.3774	-1.6968	0.026214
								303.4	-0.83689	-1.378	-1.6967	0.026069
								303.6	-0.83833	-1.3789	-1.697	0.026985
								303.8	-0.83879	-1.3798	-1.6973	0.026505
								304	-0.83911	-1.3799	-1.6981	0.026895
								304.2	-0.83859	-1.3798	-1.6982	0.026722
								304.4	-0.83899	-1.3798	-1.6991	0.02792
								304.6	-0.83928	-1.3798	-1.6993	0.026559
								304.8	-0.83969	-1.3804	-1.6994	0.026586
								305	-0.84023	-1.3809	-1.6995	0.026586
								305.2	-0.84162	-1.3816	-1.7	0.027756
								305.4	-0.84097	-1.3817	-1.7001	0.02694
								305.6	-0.84151	-1.3816	-1.7003	0.027267
								305.8	-0.84067	-1.3822	-1.7007	0.027203
								306	-0.84071	-1.3835	-1.7017	0.027938
								306.2	-0.84138	-1.3826	-1.7019	0.025598
								306.4	-0.84236	-1.3838	-1.7022	0.028019
								306.6	-0.84343	-1.3845	-1.7026	0.027539
								306.8	-0.84411	-1.3847	-1.7032	0.027901
								307	-0.84497	-1.3839	-1.7031	0.025842
								307.2	-0.84357	-1.3843	-1.7034	0.025897
								307.4	-0.84344	-1.3856	-1.7038	0.025806
								307.6	-0.84463	-1.3864	-1.7039	0.026985
								307.8	-0.84472	-1.3864	-1.7048	0.028228
								308	-0.84541	-1.3865	-1.7059	0.029126
								308.2	-0.8459	-1.3863	-1.7057	0.027802
								308.4	-0.84594	-1.3858	-1.7054	0.028636
								308.6	-0.84587	-1.3863	-1.7056	0.028446
								308.8	-0.84594	-1.3871	-1.7063	0.028382
								309	-0.84637	-1.3874	-1.7069	0.02684
								309.2	-0.84727	-1.3882	-1.7075	0.025688
								309.4	-0.84794	-1.3887	-1.7076	0.025743
								309.6	-0.84742	-1.3893	-1.7079	0.026214
								309.8	-0.84764	-1.3897	-1.7086	0.02782
								310	-0.848	-1.3897	-1.7091	0.028056
								310.2	-0.84854	-1.3904	-1.7094	0.027811
								310.4	-0.84946	-1.3906	-1.71	0.027502
								310.6	-0.85006	-1.3909	-1.71	0.027394
								310.8	-0.85086	-1.3913	-1.7101	0.026378
								311	-0.85054	-1.3908	-1.7101	0.027203
								311.2	-0.85046	-1.3914	-1.7098	0.027031
								311.4	-0.85177	-1.3919	-1.7098	0.028355
								311.6	-0.8512	-1.3923	-1.7106	0.029262
								311.8	-0.85132	-1.3924	-1.7111	0.028854
								312	-0.85115	-1.3932	-1.7111	0.027312
								312.2	-0.85163	-1.3937	-1.7112	0.027929
								312.4	-0.85249	-1.3941	-1.7112	0.027448
								312.6	-0.85331	-1.3943	-1.7118	0.026477
								312.8	-0.85372	-1.3941	-1.7124	0.026931
								313	-0.85358	-1.3939	-1.7136	0.027602
								313.2	-0.85344	-1.3941	-1.7135	0.027575
								313.4	-0.85373	-1.3943	-1.713	0.02704
								313.6	-0.85454	-1.395	-1.7137	0.02753
								313.8	-0.8548	-1.396	-1.7141	0.028174
								314	-0.85517	-1.3968	-1.7136	0.029353
								314.2	-0.85551	-1.3967	-1.714	0.028428
								314.4	-0.8559	-1.3971	-1.715	0.027276
								314.6	-0.85607	-1.3974	-1.7149	0.027167
								314.8	-0.8563	-1.3985	-1.7156	0.027022
								315	-0.85661	-1.399	-1.716	0.028282
								315.2	-0.8564	-1.3986	-1.7164	0.029044
								315.4	-0.85641	-1.399	-1.7161	0.029344
								315.6	-0.857	-1.3994	-1.7164	0.029362
								315.8	-0.8576	-1.4001	-1.7168	0.02918
								316	-0.85801	-1.3999	-1.7173	0.029725
								316.2	-0.85789	-1.4006	-1.7178	0.028691
								316.4	-0.85932	-1.4007	-1.7177	0.02879
								316.6	-0.8598	-1.4005	-1.7182	0.028056
								316.8	-0.86047	-1.4005	-1.7185	0.028418
								317	-0.86031	-1.4009	-1.7186	0.026831
								317.2	-0.86025	-1.4018	-1.7192	0.027502
								317.4	-0.86078	-1.4017	-1.7197	0.027938
								317.6	-0.86174	-1.4024	-1.7198	0.027929
								317.8	-0.86183	-1.4027	-1.7203	0.026749
								318	-0.86258	-1.4032	-1.7201	0.028119
								318.2	-0.86303	-1.403	-1.7204	0.027294
								318.4	-0.86299	-1.404	-1.7214	0.027294
								318.6	-0.8625	-1.4045	-1.7225	0.026967
								318.8	-0.86288	-1.4048	-1.7223	0.028346
								319	-0.86356	-1.4045	-1.7221	0.028273
								319.2	-0.86421	-1.4053	-1.7218	0.027811
								319.4	-0.86436	-1.4053	-1.7222	0.027947
								319.6	-0.8643	-1.4055	-1.7228	0.02753
								319.8	-0.86431	-1.4056	-1.724	0.027738
								320	-0.86522	-1.4061	-1.7244	0.027793
								320.2	-0.86568	-1.4063	-1.7242	0.028155
								320.4	-0.86611	-1.4065	-1.7245	0.028564
								320.6	-0.86632	-1.4069	-1.7248	0.028555
								320.8	-0.86656	-1.408	-1.7252	0.028682
								321	-0.86691	-1.4085	-1.7254	0.027929
								321.2	-0.86707	-1.4087	-1.726	0.027983
								321.4	-0.86786	-1.4089	-1.7268	0.02889
								321.6	-0.86864	-1.4094	-1.7265	0.02821
								321.8	-0.869	-1.4099	-1.726	0.027774
								322	-0.86817	-1.4097	-1.7261	0.027638
								322.2	-0.86824	-1.41	-1.7266	0.028255
								322.4	-0.86934	-1.4102	-1.727	0.027276
								322.6	-0.86986	-1.4108	-1.7276	0.027185
								322.8	-0.86939	-1.411	-1.7277	0.027575
								323	-0.86962	-1.4111	-1.7273	0.026922
								323.2	-0.86996	-1.4115	-1.7272	0.026659
								323.4	-0.87094	-1.4122	-1.7281	0.027647
								323.6	-0.87135	-1.4125	-1.7287	0.027094
								323.8	-0.87171	-1.4121	-1.729	0.028056
								324	-0.87162	-1.4129	-1.7295	0.028092
								324.2	-0.87268	-1.4135	-1.7296	0.029416
								324.4	-0.87359	-1.4142	-1.7298	0.028128
								324.6	-0.87324	-1.4137	-1.7305	0.027158
								324.8	-0.87306	-1.4134	-1.7299	0.026858
								325	-0.8732	-1.414	-1.7303	0.02831
								325.2	-0.87365	-1.4146	-1.7307	0.028464
								325.4	-0.87405	-1.4152	-1.7303	0.028174
								325.6	-0.87468	-1.416	-1.7313	0.028881
								325.8	-0.87595	-1.416	-1.732	0.028999
								326	-0.87616	-1.4161	-1.7323	0.028282
								326.2	-0.87566	-1.4164	-1.7327	0.028627
								326.4	-0.87529	-1.4168	-1.733	0.027765
								326.6	-0.87582	-1.4168	-1.7335	0.0284
								326.8	-0.87632	-1.4172	-1.7338	0.02879
								327	-0.87727	-1.4178	-1.7338	0.02948
								327.2	-0.87706	-1.4181	-1.7341	0.029389
								327.4	-0.87695	-1.4179	-1.734	0.029171
								327.6	-0.8775	-1.4185	-1.7345	0.028455
								327.8	-0.8784	-1.4188	-1.7352	0.027022
								328	-0.87822	-1.4193	-1.7353	0.027738
								328.2	-0.87836	-1.4196	-1.7354	0.029017
								328.4	-0.87884	-1.4198	-1.7355	0.029244
								328.6	-0.87913	-1.4194	-1.7362	0.029353
								328.8	-0.87945	-1.4201	-1.7368	0.02918
								329	-0.88045	-1.4205	-1.7375	0.02782
								329.2	-0.88012	-1.4218	-1.7377	0.02674
								329.4	-0.88033	-1.4217	-1.7375	0.027511
								329.6	-0.88033	-1.4217	-1.7376	0.028019
								329.8	-0.881	-1.4217	-1.7375	0.029135
								330	-0.88082	-1.4218	-1.7381	0.02889
								330.2	-0.88149	-1.4221	-1.7384	0.02889
								330.4	-0.88147	-1.4226	-1.7384	0.028636
								330.6	-0.88258	-1.4235	-1.7395	0.028074
								330.8	-0.88312	-1.4234	-1.7396	0.028128
								331	-0.88331	-1.4238	-1.7394	0.02811
								331.2	-0.88333	-1.4241	-1.7395	0.027965
								331.4	-0.88365	-1.4243	-1.7399	0.029761
								331.6	-0.88367	-1.4235	-1.7401	0.030641
								331.8	-0.88396	-1.4238	-1.7409	0.029888
								332	-0.88423	-1.4242	-1.7409	0.028645
								332.2	-0.88456	-1.4255	-1.7413	0.029099
								332.4	-0.88484	-1.4262	-1.742	0.028418
								332.6	-0.88562	-1.4263	-1.7424	0.03065
								332.8	-0.88612	-1.4271	-1.7425	0.030459
								333	-0.88645	-1.4267	-1.7428	0.030088
								333.2	-0.88708	-1.4269	-1.7433	0.029806
								333.4	-0.88702	-1.4267	-1.7437	0.02831
								333.6	-0.88657	-1.4273	-1.7441	0.0287
								333.8	-0.88693	-1.4278	-1.744	0.029126
								334	-0.88694	-1.4283	-1.7446	0.029235
								334.2	-0.88782	-1.4285	-1.7446	0.029153
								334.4	-0.88826	-1.429	-1.7448	0.028545
								334.6	-0.88867	-1.43	-1.7449	0.028591
								334.8	-0.88804	-1.43	-1.745	0.02831
								335	-0.88859	-1.4299	-1.7454	0.028627
								335.2	-0.88882	-1.4298	-1.7462	0.028881
								335.4	-0.8894	-1.4312	-1.7464	0.028963
								335.6	-0.89	-1.4312	-1.7468	0.02928
								335.8	-0.89091	-1.4319	-1.7465	0.028437
								336	-0.89162	-1.4314	-1.7469	0.027847
								336.2	-0.89087	-1.4322	-1.7473	0.026332
								336.4	-0.89125	-1.4323	-1.7472	0.028056
								336.6	-0.89127	-1.4323	-1.7475	0.029834
								336.8	-0.89182	-1.4326	-1.7475	0.029779
								337	-0.89157	-1.4333	-1.7478	0.029489
								337.2	-0.89183	-1.4337	-1.7483	0.029697
								337.4	-0.89259	-1.4339	-1.7486	0.030369
								337.6	-0.89317	-1.4337	-1.7493	0.029734
								337.8	-0.89329	-1.4342	-1.7496	0.030722
								338	-0.89409	-1.4345	-1.7503	0.031094
								338.2	-0.89432	-1.4346	-1.75	0.030178
								338.4	-0.8947	-1.4346	-1.75	0.029434
								338.6	-0.89424	-1.4352	-1.7503	0.029824
								338.8	-0.89468	-1.436	-1.751	0.031085
								339	-0.89463	-1.4363	-1.7511	0.030305
								339.2	-0.89493	-1.4361	-1.7513	0.029244
								339.4	-0.89593	-1.4359	-1.7517	0.029126
								339.6	-0.89657	-1.4363	-1.7517	0.029081
								339.8	-0.89627	-1.4371	-1.7523	0.028972
								340	-0.89697	-1.4374	-1.7523	0.027811
								340.2	-0.89733	-1.4379	-1.7528	0.028273
								340.4	-0.89846	-1.4381	-1.7531	0.030242
								340.6	-0.89892	-1.4379	-1.7532	0.029589
								340.8	-0.89866	-1.4383	-1.7534	0.030741
								341	-0.89913	-1.4382	-1.7539	0.03084
								341.2	-0.8996	-1.4382	-1.7542	0.030895
								341.4	-0.89949	-1.4389	-1.7543	0.029471
								341.6	-0.90021	-1.4396	-1.755	0.030006
								341.8	-0.89959	-1.4404	-1.7553	0.02987
								342	-0.8996	-1.4407	-1.7554	0.02987
								342.2	-0.90029	-1.4407	-1.7557	0.030124
								342.4	-0.90144	-1.4406	-1.7561	0.030704
								342.6	-0.9023	-1.4405	-1.7559	0.029734
								342.8	-0.90251	-1.4411	-1.7563	0.03006
								343	-0.90199	-1.4418	-1.7564	0.029162
								343.2	-0.90212	-1.4428	-1.7568	0.03045
								343.4	-0.90246	-1.4426	-1.7572	0.031176
								343.6	-0.90243	-1.4423	-1.7573	0.029226
								343.8	-0.90288	-1.4428	-1.7573	0.029162
								344	-0.90369	-1.4429	-1.7576	0.029307
								344.2	-0.90335	-1.4434	-1.7584	0.030768
								344.4	-0.90328	-1.4436	-1.7588	0.030514
								344.6	-0.90354	-1.4437	-1.7585	0.029507
								344.8	-0.90467	-1.4442	-1.7585	0.029534
								345	-0.90414	-1.4448	-1.7592	0.029879
								345.2	-0.90436	-1.4456	-1.7594	0.030069
								345.4	-0.90513	-1.4457	-1.7599	0.029462
								345.6	-0.90593	-1.446	-1.7601	0.029171
								345.8	-0.9068	-1.4463	-1.7603	0.029208
								346	-0.90656	-1.4466	-1.7606	0.029933
								346.2	-0.90771	-1.4464	-1.7611	0.029797
								346.4	-0.90772	-1.4466	-1.7611	0.030614
								346.6	-0.90713	-1.447	-1.7613	0.03153
								346.8	-0.9073	-1.4468	-1.7612	0.031911
								347	-0.90766	-1.4472	-1.7616	0.031947
								347.2	-0.90795	-1.448	-1.7624	0.030169
								347.4	-0.90805	-1.4482	-1.763	0.029616
								347.6	-0.90866	-1.4487	-1.7624	0.030323
								347.8	-0.90915	-1.4486	-1.7624	0.031357
								348	-0.90917	-1.4495	-1.7623	0.030777
								348.2	-0.90963	-1.4495	-1.7632	0.030949
								348.4	-0.90957	-1.4497	-1.7637	0.030732
								348.6	-0.90928	-1.4498	-1.7644	0.029942
								348.8	-0.91011	-1.4499	-1.7647	0.030577
								349	-0.91064	-1.4504	-1.7647	0.029697
								349.2	-0.91063	-1.4508	-1.7649	0.029217
								349.4	-0.91077	-1.4513	-1.7655	0.028954
								349.6	-0.91135	-1.4515	-1.7655	0.027793
								349.8	-0.912	-1.4518	-1.7657	0.028972
								350	-0.91225	-1.4525	-1.7659	0.029933
								350.2	-0.91231	-1.452	-1.7656	0.030514
								350.4	-0.91254	-1.453	-1.7655	0.030505
								350.6	-0.91248	-1.4533	-1.7661	0.030314
								350.8	-0.91237	-1.4536	-1.7665	0.03016
								351	-0.91295	-1.4538	-1.7665	0.029634
								351.2	-0.91326	-1.4543	-1.768	0.03162
								351.4	-0.91466	-1.454	-1.7686	0.030396
								351.6	-0.91476	-1.4551	-1.7684	0.029725
								351.8	-0.91465	-1.4547	-1.7681	0.029344
								352	-0.91331	-1.4549	-1.7681	0.029344
								352.2	-0.91681	-1.4552	-1.7685	0.02948
								352.4	-0.91752	-1.4557	-1.7689	0.029434
								352.6	-0.91729	-1.4559	-1.7691	0.028545
								352.8	-0.91581	-1.4569	-1.7694	0.029589
								353	-0.91593	-1.4566	-1.7694	0.02987
								353.2	-0.91657	-1.4571	-1.7705	0.028645
								353.4	-0.91781	-1.4571	-1.7709	0.026786
								353.6	-0.91705	-1.4576	-1.7713	0.027865
								353.8	-0.91762	-1.4573	-1.7712	0.02831
								354	-0.91809	-1.4577	-1.7712	0.028908
								354.2	-0.91803	-1.4579	-1.7713	0.029616
								354.4	-0.91804	-1.4579	-1.7714	0.030151
								354.6	-0.91876	-1.4579	-1.7717	0.028845
								354.8	-0.91907	-1.4582	-1.7724	0.030922
								355	-0.91958	-1.4586	-1.7729	0.031067
								355.2	-0.92021	-1.4596	-1.7727	0.030623
								355.4	-0.92114	-1.4599	-1.7725	0.029625
								355.6	-0.92118	-1.4608	-1.7728	0.030859
								355.8	-0.92093	-1.4604	-1.7731	0.030468
								356	-0.92006	-1.4608	-1.7737	0.030205
								356.2	-0.92008	-1.4609	-1.7741	0.029507
								356.4	-0.92088	-1.461	-1.7745	0.029725
								356.6	-0.92199	-1.4617	-1.7749	0.031947
								356.8	-0.92226	-1.4613	-1.7752	0.031448
								357	-0.92252	-1.4619	-1.775	0.030904
								357.2	-0.92239	-1.4625	-1.7747	0.032255
								357.4	-0.92283	-1.4634	-1.7749	0.031503
								357.6	-0.92438	-1.4632	-1.7754	0.031484
								357.8	-0.92459	-1.4633	-1.7756	0.031484
								358	-0.92455	-1.4635	-1.776	0.031403
								358.2	-0.92423	-1.4643	-1.7761	0.031648
								358.4	-0.92445	-1.4647	-1.7768	0.030986
								358.6	-0.92507	-1.4644	-1.7771	0.030088
								358.8	-0.92551	-1.4646	-1.7771	0.03016
								359	-0.92501	-1.4651	-1.777	0.030559
								359.2	-0.92587	-1.4655	-1.7776	0.031729
								359.4	-0.92611	-1.4654	-1.7775	0.031004
								359.6	-0.92577	-1.4655	-1.7785	0.031648
								359.8	-0.92658	-1.4655	-1.7791	0.031031
								360	-0.92649	-1.4665	-1.7791	0.031793
								360.2	-0.92689	-1.4668	-1.7791	0.031067
								360.4	-0.9265	-1.4675	-1.7792	0.031403
								360.6	-0.92747	-1.4677	-1.7794	0.031539
								360.8	-0.92676	-1.4681	-1.78	0.032736
								361	-0.92777	-1.4689	-1.7801	0.033162
								361.2	-0.928	-1.4685	-1.7802	0.032156
								361.4	-0.92879	-1.4686	-1.7806	0.031557
								361.6	-0.92948	-1.4684	-1.7809	0.031829
								361.8	-0.92946	-1.4692	-1.7807	0.031738
								362	-0.92956	-1.469	-1.7816	0.031366
								362.2	-0.92962	-1.4698	-1.782	0.032183
								362.4	-0.93102	-1.4697	-1.7824	0.030967
								362.6	-0.93122	-1.47	-1.7823	0.03055
								362.8	-0.93184	-1.4698	-1.7823	0.030387
								363	-0.9314	-1.4706	-1.782	0.031512
								363.2	-0.93131	-1.4715	-1.7823	0.03231
								363.4	-0.93157	-1.472	-1.7829	0.031965
								363.6	-0.93218	-1.4717	-1.7831	0.031312
								363.8	-0.9331	-1.4718	-1.7834	0.032618
								364	-0.93321	-1.4722	-1.7835	0.031339
								364.2	-0.93318	-1.472	-1.7837	0.030995
								364.4	-0.93338	-1.4713	-1.7837	0.030868
								364.6	-0.93349	-1.4718	-1.7838	0.030595
								364.8	-0.93418	-1.4724	-1.7845	0.02977
								365	-0.93393	-1.4729	-1.7851	0.031149
								365.2	-0.93434	-1.4733	-1.7852	0.030695
								365.4	-0.93502	-1.4731	-1.7855	0.031212
								365.6	-0.93544	-1.4737	-1.7859	0.031648
								365.8	-0.93498	-1.4741	-1.7861	0.0325
								366	-0.93567	-1.4737	-1.7858	0.033172
								366.2	-0.93627	-1.4744	-1.7864	0.031992
								366.4	-0.93623	-1.4757	-1.7866	0.032428
								366.6	-0.93687	-1.4758	-1.7861	0.032174
								366.8	-0.93782	-1.4756	-1.787	0.033153
								367	-0.93756	-1.4759	-1.7873	0.032056
								367.2	-0.93775	-1.4762	-1.7878	0.029707
								367.4	-0.93732	-1.4762	-1.788	0.030142
								367.6	-0.93735	-1.4761	-1.7878	0.030949
								367.8	-0.93775	-1.4768	-1.7877	0.031738
								368	-0.93821	-1.4776	-1.7882	0.032047
								368.2	-0.93938	-1.4779	-1.7891	0.031666
								368.4	-0.93932	-1.4781	-1.7891	0.032246
								368.6	-0.9395	-1.4782	-1.7894	0.032582
								368.8	-0.93982	-1.4792	-1.7897	0.032065
								369	-0.93996	-1.4795	-1.7897	0.031947
								369.2	-0.94064	-1.4792	-1.7898	0.032591
								369.4	-0.94062	-1.4789	-1.7896	0.032319
								369.6	-0.94164	-1.4801	-1.7896	0.032192
								369.8	-0.94232	-1.4806	-1.7904	0.031593
								370	-0.94223	-1.4805	-1.7911	0.032772
								370.2	-0.94156	-1.4808	-1.7913	0.034142
								370.4	-0.94165	-1.4815	-1.7917	0.034668
								370.6	-0.94248	-1.4817	-1.792	0.032482
								370.8	-0.94304	-1.4812	-1.7923	0.03202
								371	-0.94278	-1.4814	-1.7923	0.031475
								371.2	-0.94308	-1.4824	-1.7921	0.03065
								371.4	-0.94351	-1.4825	-1.7926	0.031122
								371.6	-0.94368	-1.4822	-1.7928	0.03202
								371.8	-0.94405	-1.4827	-1.793	0.032827
								372	-0.94393	-1.4832	-1.793	0.032772
								372.2	-0.94566	-1.4829	-1.7933	0.032981
								372.4	-0.94534	-1.4837	-1.7935	0.031856
								372.6	-0.94516	-1.4837	-1.7943	0.031503
								372.8	-0.94576	-1.4839	-1.7941	0.031049
								373	-0.9461	-1.4841	-1.7945	0.032473
								373.2	-0.94619	-1.4846	-1.7945	0.031666
								373.4	-0.94676	-1.4859	-1.7948	0.032999
								373.6	-0.94729	-1.4862	-1.7956	0.032528
								373.8	-0.94743	-1.4859	-1.7957	0.032455
								374	-0.94649	-1.4857	-1.7955	0.032274
								374.2	-0.94747	-1.486	-1.7953	0.031956
								374.4	-0.94755	-1.487	-1.7954	0.032165
								374.6	-0.94751	-1.4871	-1.7961	0.032382
								374.8	-0.94793	-1.4871	-1.7969	0.030677
								375	-0.94902	-1.4867	-1.7976	0.031357
								375.2	-0.94915	-1.487	-1.7975	0.032228
								375.4	-0.95014	-1.4873	-1.7978	0.033199
								375.6	-0.95035	-1.4874	-1.7981	0.032455
								375.8	-0.95005	-1.4882	-1.7984	0.032382
								376	-0.95053	-1.4884	-1.7984	0.032201
								376.2	-0.94979	-1.4885	-1.7987	0.032518
								376.4	-0.95041	-1.4888	-1.7994	0.032165
								376.6	-0.95109	-1.489	-1.7999	0.03221
								376.8	-0.95176	-1.4894	-1.7998	0.033571
								377	-0.95181	-1.4896	-1.7995	0.033389
								377.2	-0.95209	-1.4899	-1.7998	0.033326
								377.4	-0.95251	-1.4893	-1.8002	0.032464
								377.6	-0.95315	-1.4897	-1.7999	0.0325
								377.8	-0.95241	-1.4905	-1.8005	0.032101
								378	-0.95331	-1.4908	-1.801	0.031103
								378.2	-0.95376	-1.4907	-1.8015	0.032437
								378.4	-0.95371	-1.491	-1.8014	0.031929
								378.6	-0.95364	-1.4913	-1.8016	0.031448
								378.8	-0.95403	-1.4917	-1.8018	0.03104
								379	-0.95396	-1.4927	-1.8018	0.031983
								379.2	-0.95372	-1.4929	-1.8021	0.032165
								379.4	-0.95414	-1.4927	-1.8024	0.032618
								379.6	-0.95482	-1.4929	-1.8025	0.032736
								379.8	-0.95516	-1.4929	-1.8028	0.032936
								380	-0.95572	-1.4936	-1.8032	0.033144
								380.2	-0.95563	-1.4938	-1.8029	0.034559
								380.4	-0.95565	-1.4946	-1.8036	0.034051
								380.6	-0.9558	-1.4947	-1.8039	0.032981
								380.8	-0.95624	-1.495	-1.8041	0.032655
								381	-0.95662	-1.4947	-1.8044	0.032582
								381.2	-0.95695	-1.495	-1.8051	0.031902
								381.4	-0.95712	-1.495	-1.8049	0.030586
								381.6	-0.95694	-1.4953	-1.8048	0.030831
								381.8	-0.95787	-1.4955	-1.8046	0.033035
								382	-0.9585	-1.4963	-1.8054	0.033543
								382.2	-0.95882	-1.4961	-1.8056	0.033471
								382.4	-0.95899	-1.4971	-1.8061	0.033162
								382.6	-0.95893	-1.4976	-1.8067	0.033806
								382.8	-0.95985	-1.4981	-1.807	0.033825
								383	-0.96018	-1.4975	-1.8067	0.033716
								383.2	-0.95953	-1.4976	-1.8066	0.032228
								383.4	-0.95856	-1.4975	-1.807	0.03231
								383.6	-0.95989	-1.4982	-1.8067	0.033924
								383.8	-0.96026	-1.4983	-1.8068	0.033444
								384	-0.96059	-1.4984	-1.807	0.033081
								384.2	-0.96104	-1.4989	-1.8075	0.030986
								384.4	-0.96149	-1.4992	-1.8077	0.031249
								384.6	-0.96176	-1.4993	-1.8086	0.032691
								384.8	-0.96198	-1.4997	-1.8089	0.033308
								385	-0.96294	-1.4999	-1.8094	0.033081
								385.2	-0.96266	-1.4995	-1.81	0.032927
								385.4	-0.96186	-1.4994	-1.8101	0.033562
								385.6	-0.96207	-1.5004	-1.8098	0.031929
								385.8	-0.96317	-1.5011	-1.8097	0.033099
								386	-0.96401	-1.5012	-1.8102	0.033779
								386.2	-0.9642	-1.5011	-1.8105	0.033344
								386.4	-0.96427	-1.5014	-1.8109	0.031584
								386.6	-0.96412	-1.5014	-1.811	0.031013
								386.8	-0.96449	-1.5021	-1.8109	0.032337
								387	-0.96447	-1.5026	-1.811	0.033861
								387.2	-0.96496	-1.5023	-1.8113	0.033498
								387.4	-0.9657	-1.5022	-1.8111	0.031793
								387.6	-0.96619	-1.5025	-1.8116	0.032038
								387.8	-0.96677	-1.503	-1.8116	0.032664
								388	-0.9664	-1.5038	-1.8119	0.032927
								388.2	-0.96667	-1.5042	-1.8127	0.033398
								388.4	-0.96633	-1.5039	-1.8125	0.032918
								388.6	-0.9676	-1.5042	-1.8126	0.032464
								388.8	-0.96762	-1.5044	-1.8127	0.032337
								389	-0.96701	-1.5057	-1.8127	0.033371
								389.2	-0.96739	-1.5058	-1.8131	0.033489
								389.4	-0.96765	-1.5056	-1.8133	0.033235
								389.6	-0.96779	-1.5049	-1.8138	0.032509
								389.8	-0.96788	-1.5062	-1.8142	0.031856
								390	-0.96823	-1.5064	-1.8143	0.032945
								390.2	-0.96874	-1.5067	-1.8147	0.032945
								390.4	-0.97018	-1.5069	-1.8154	0.031974
								390.6	-0.97011	-1.5071	-1.8154	0.032292
								390.8	-0.97005	-1.5073	-1.8151	0.032382
								391	-0.97036	-1.5077	-1.8153	0.031775
								391.2	-0.97094	-1.5076	-1.815	0.032237
								391.4	-0.97023	-1.5075	-1.8153	0.032718
								391.6	-0.97041	-1.5081	-1.816	0.033797
								391.8	-0.97127	-1.5081	-1.8159	0.034977
								392	-0.97186	-1.5079	-1.8159	0.033843
								392.2	-0.97166	-1.5082	-1.8162	0.033498
								392.4	-0.97058	-1.5088	-1.8167	0.033906
								392.6	-0.97151	-1.5093	-1.817	0.032963
								392.8	-0.97205	-1.5096	-1.8175	0.03202
								393	-0.97177	-1.5098	-1.8177	0.032455
								393.2	-0.97154	-1.5101	-1.8177	0.033326
								393.4	-0.97221	-1.5107	-1.8178	0.033589
								393.6	-0.97309	-1.5104	-1.8182	0.033308
								393.8	-0.97274	-1.5103	-1.8182	0.032772
								394	-0.97343	-1.5106	-1.8179	0.033017
								394.2	-0.97406	-1.5111	-1.8186	0.032782
								394.4	-0.97407	-1.5122	-1.8189	0.034478
								394.6	-0.97389	-1.5125	-1.8191	0.03358
								394.8	-0.97429	-1.5129	-1.8195	0.032863
								395	-0.97416	-1.5126	-1.8197	0.032664
								395.2	-0.97473	-1.5124	-1.8193	0.032192
								395.4	-0.97493	-1.5125	-1.8198	0.032337
								395.6	-0.97626	-1.513	-1.82	0.03163
								395.8	-0.97656	-1.5143	-1.82	0.033426
								396	-0.97671	-1.5146	-1.8199	0.033144
								396.2	-0.97621	-1.5144	-1.8201	0.03387
								396.4	-0.9762	-1.514	-1.8209	0.034033
								396.6	-0.97628	-1.5139	-1.821	0.033607
								396.8	-0.97742	-1.5143	-1.8208	0.033199
								397	-0.97747	-1.5152	-1.821	0.033435
								397.2	-0.97742	-1.5155	-1.8216	0.03465
								397.4	-0.97726	-1.516	-1.8218	0.034795
								397.6	-0.97817	-1.516	-1.8219	0.033244
								397.8	-0.97869	-1.5163	-1.8219	0.033335
								398	-0.97868	-1.5164	-1.8223	0.032528
								398.2	-0.97903	-1.516	-1.8228	0.033199
								398.4	-0.97943	-1.5163	-1.8227	0.033779
								398.6	-0.97965	-1.517	-1.8231	0.03348
								398.8	-0.98054	-1.5171	-1.8234	0.033471
								399	-0.98056	-1.5169	-1.8236	0.03328
								399.2	-0.98019	-1.5173	-1.8236	0.033607
								399.4	-0.98076	-1.518	-1.8242	0.033353
[truncated: 1,003 more rows]

## Sheet: FIG. 2
A								B						C					D								E											F							G
														Light		Dark
														FITC	FSC-A	FITC	FSC-A
														247.48	15245	-14.72	6466.5
														76.36	10138	12.88	11605
														46	6274.6	27.6	5665.4
														27.6	5429.2	-0.92	22870
														14.72	8061.4	11.96	8224.6
														150.88	30590	9.2	15033
														954.96	65324	-6.44	10176
														76.36	17446	-11.96	6998.7
														11.04	7007.7	46.92	262140
														164.68	40845	1.84	7289.8
														26.68	11418	-4.6	5064.3
														119.6	14528	-9.2	7857.2
														37.72	5213.6	-13.8	71087
														186.76	29649	5.52	20895
														457.24	71434	-1.84	24841
														11.96	10244	-12.88	23858
														1.84	8494.4	3.68	8330.4
														9.2	9114.3	-10.12	5430.9
														109.48	15578	-9.2	6031.9
														230.92	35272	-14.72	7075.8
														-11.96	4952	-8.28	165920
														29.44	6651	-13.8	7603.9
														105.8	11464	0	8236.1
														110.4	21588	4.6	19748
														425.96	59237	-0.92	14020
														18.4	4692.9	26.68	142650
														191.36	19293	5.52	23465
														535.44	176320	17.48	5087.3
														180.32	14704	0.92	104340
														288.88	46179	7.36	99856
														62.56	5752.3	10.12	9878.5
														57.04	8502.6	12.88	12170
														46	9608.8	21.16	24529
														111.32	16006	17.48	68368
														35.88	5700.6	8.28	115290
														11.96	5323.4	-6.44	25413
														145.36	25822	6.44	22300
														54.28	9814.6	8.28	8277.1											red	green					red	green
														81.88	9576	14.72	17705											0	4					0	4
														67.16	18566	2.76	27679											0	3					0	2
														161	48457	2.76	16501											0	3					0	1
														26.68	6182	-5.52	18615											0	2					0	2
														10.12	9097.9	-11.96	15268											0	3					0	1
														48.76	11069	1.84	262140											0	7					1	3
														23.92	6164.8	3.68	17247											0	15					0	2
														166.52	17093	0	10321											18	40					0	2
														57.04	4937.2	-5.52	40151											9	28					0	3
														19.32	4728.9	-2.76	13688											0	6					7	12
														103.96	17846	5.52	56641											0	7					9	14
														199.64	35802	-11.96	17473											0	4					6	8
	Light			Dark										196.88	7822	-11.04	4915.9											0	1					1	0											red	green		red
	red	green		red	green									258.52	29850	-1.84	5144.7											4	4					0	2											0	2		0
	0	0		0	0									3.68	8610.8	-19.32	6760.9											3	3					0	7											0	0		0
	0	0		0	0									68.08	11665	12.88	35289											0	0					0	11											1	0		0
	0	0		0	0									106.72	13500	7.36	4974.1											0	2					0	17											0	0		0
	0	0		0	0									154.56	34629	20.24	19235											4	6					20	22											0	0		0
	0	0		0	0									49.68	5465.3	-5.52	39647											2	7					41	19											0	1		0
	0	10		0	0									562.12	36784	7.36	67467											0	3					64	6											0	1		0
	1	1		0	0									243.8	14512	6.44	39602											0	4					119	11											0	0		0
	1	0		0	0									167.44	26033	7.36	12807											0	5					137	0											0	0		0
	1	1		0	0									228.16	18169	11.04	16384											0	3					140	0											1	1		0
	0	9		0	0									100.28	12289	11.04	8661.7											0	4					147	2											0	0		0
	0	1		0	0									109.48	15590	19.32	124490											0	8					151	18											0	1		0
	0	0		0	0									231.84	24506	18.4	19587											3	27					129	18											0	0		0
	0	0		0	0									86.48	8248.4	19.32	8207.4											26	56					91	9											0	0		0
	0	1		0	0									58.88	9724.4	1.84	40214											51	82					70	11											1	0		0
	0	0		0	0									-2.76	9212.7	11.04	5596.5											58	81					75	30											1	1		0
	2	2		0	0									76.36	20838	6.44	39528											49	55					39	4											0	91		0
	1	0		0	0									15.64	5617.8	23.92	28155											78	52					27	0											0	0		0
	0	1		0	0									101.2	9014.3	34.96	21057											187	134					28	7											0	0		0
	1	20		0	0									-2.76	5552.2	7.36	33806											199	118					19	4											1	0		0
	2	105		0	0									65.32	9342.3	0.92	12954											196	106					15	6											1	0		1
	92	60		0	1									48.76	7377.5	-14.72	12491											255	173					16	11											46	14		0
	232	141		0	0									119.6	32034	6.44	17381											255	198					8	5											220	1		2
	253	37		0	0									186.76	28095	-19.32	10487											236	195					4	0											255	10		0
	255	19		0	0									187.68	16661	-10.12	32832											243	224					3	0											254	0		0
	255	129		0	48									45.08	12084	-3.68	22445											244	243					6	0											215	47		25
	219	144		0	0									203.32	26084	4.6	73595											252	253					5	1											22	1		91
	109	96		1	1									78.2	16498	8.28	12259											255	253					2	0											28	81		234
	101	194		6	0									19.32	20563	12.88	9870.3											255	248					0	0											0	12		254
	122	73		45	8									3.68	31583	3.68	32603											255	247					0	1											0	24		232
	169	29		134	26									60.72	17546	9.2	36333											255	251					0	1											1	1		82
	184	77		255	12									33.12	4692.9	12.88	8942.9											250	255					0	1											0	2		0
	137	49		255	1									594.32	121550	-19.32	6570.7											245	255					1	0											1	15		0
	30	50		254	0									690.92	83030	15.64	5796.6											253	255					3	0											0	31		0
	0	177		254	0									118.68	12283	16.56	8938											251	252					5	0											1	0		0
	3	142		239	1									79.12	17172	-12.88	10487											255	243					14	5											0	2		0
	90	90		122	31									69.92	9165.1	2.76	18097											255	242					17	12											1	15		1
	24	0		128	0									29.44	7551.4	9.2	25489											255	238					12	8											0	0		0
	84	174		24	12									-7.36	11043	22.08	12346											254	232					1	2											0	53		0
	78	129		114	12									142.6	6104.1	-10.12	33630											245	235					0	7											1	39		1
	73	92		158	3									187.68	29132	35.88	218520											246	243					0	4											1	168		0
	70	103		218	0									52.44	7448.1	7.36	16799											252	253					0	8											0	0		1
	21	27		254	0									93.84	9930.2	-1.84	8478											244	241					0	9											0	0		2
	12	96		254	0									126.04	10424	-23	18605											218	202					0	1											0	36		0
	6	41		222	0									297.16	44944	0.92	10837											143	141					0	0											0	12		1
	0	69		113	21									60.72	10435	-5.52	92339											45	80					5	0											0	0		1
	56	131		59	1									69	10624	15.64	52616											57	130					6	1											1	27		1
	0	98		69	1									85.56	18713	-16.56	10206											60	168					0	1											1	221		0
	0	146		18	0									146.28	9552.2	34.04	226190											16	145					2	7											0	21		0
	0	163		65	0									18.4	11428	-3.68	14897											16	153					18	23											0	0		1
	8	36		84	0									348.68	24743	-4.6	21869											18	144					31	36											0	117		1
	1	78		110	0									-10.12	17763	-25.76	77488											0	77					25	30											0	30		0
	0	86		133	0									52.44	6153.3	8.28	17557											3	91					7	12											0	137		0
	0	133		75	0									390.08	44202	-22.08	58573											10	107					0	1											0	73		1
	19	71		28	0									-1.84	5282.4	-14.72	8042.6											0	64					0	1											0	17		0
	66	137		80	0									82.8	10071	12.88	7469.4											0	104					0	1											0	28		0
	92	108		81	0									88.32	9122.5	2.76	11990											42	148					0	1											0	153		0
	27	109		109	1									2098.5	262140	-2.76	6049.1											0	73					1	1											0	43		1
	2	122		126	0									45.08	5167.6	5.52	13543											5	109					1	1											0	0		0
	13	198		73	0									-9.2	10801	-6.44	5765.4											14	160					1	1											0	34		0
	0	20		49	13									345	43107	13.8	20537											0	132					1	1											0	52		0
	1	25		52	1									15.64	14425	-1.84	24303											0	100					1	0											1	0		0
	27	147		52	0									28.52	5526.8	12.88	4587.1											0	61					1	0											0	0		0
	49	77		30	0									295.32	24799	17.48	18164											3	45					7	2											0	33		0
	104	88		52	1									571.32	11355	-9.2	7410.3											12	37					1	0											0	1		1
	153	42		25	1									10.12	5548.9	-2.76	13106											0	16					0	0											0	22		0
	203	21		44	0									250.24	9963	2.76	4553.5											4	51					2	2											1	54		0
	179	78		0	0									261.28	31623	11.96	139710											5	91					0	1											0	0		1
	249	77		54	0									-10.12	22284	-3.68	6046.7											11	99					0	1											0	2		0
	207	85		22	1									61.64	20688	-9.2	14693											32	84					0	3											0	10		0
	169	59		58	0									330.28	10168	11.04	29004											28	86					9	16											1	56		17
	240	57		132	3									150.88	23523	-2.76	178500											3	110					5	13											0	7		25
	61	99		85	0									65.32	7001.2	-12.88	5457.1											6	119					0	6											1	49		0
	4	76		200	1									72.68	8543.6	17.48	6098.3											18	89					0	4											1	51		1
	2	115		235	23									23	6950.3	20.24	5123.4											7	59					0	4											0	119		0
	2	117		202	0									34.04	6871.6	-9.2	7733.4											0	31					0	4											0	38		0
	0	152		224	0									-1.84	7080.7	2.76	23178											0	48					0	4											1	51		1
	0	71		56	0									207	7093	-11.04	4781.4											0	72					0	6											1	37		1
	0	76		98	0									-16.56	10034	-16.56	48302											30	117					3	8											0	0		0
	0	145		45	1									65.32	10608	6.44	20161											2	88					1	0											0	115		0
	10	49		35	0									17.48	5470.2	13.8	13419											0	33					3	0											1	27		0
	1	175		33	28									113.16	21851	14.72	23792											0	44					3	0											0	1		2
	0	127		46	0									144.44	17316	7.36	5237.3											0	69					3	2											3	147		0
	3	37		75	0									47.84	9261.1	26.68	150370											0	99					7	6											0	11		101
	0	108		172	0									63.48	8746.9	14.72	7568.6											0	93					13	12											0	0		115
	36	113		36	0									143.52	17304	-5.52	32524											0	92					18	18											0	1		50
	40	134		151	0									415.84	25410	23	16195											0	85					21	21											0	64		0
	90	97		120	14									408.48	58432	1.84	13569											0	40					0	1											1	8		0
	80	129		135	0									21.16	6533.8	1.84	10511											0	20					0	1											0	72		0
	79	72		90	5									293.48	60730	-12.88	21071											0	15					0	0											1	1		1
	0	106		107	0									88.32	13836	-12.88	7571.9											12	38					0	0											0	45		0
	60	90		150	0									376.28	58503	5.52	88419											0	28					0	0											0	50		1
	0	72		140	0									43.24	6873.2	-0.92	8043.4											0	49					0	0											1	47		0
	0	93		105	1									409.4	15079	0	24092											20	82					1	0											0	38		1
	0	121		176	9									156.4	26744	18.4	22793											46	104					1	0											0	0		0
	0	101		70	0									61.64	6246.8	4.6	58865											64	101					1	0											1	51		0
	2	153		43	6									119.6	11206	-6.44	28573											14	45					1	0											0	28		0
	0	141		143	1									576.84	114610	1.84	5235.7											58	95					1	0											0	83		0
	0	146		3	11									55.2	11870	-14.72	5274.2											62	114					1	1											0	0		0
	1	156		45	40									56.12	5400.5	-11.96	43951											36	107					0	0											0	112		1
	14	100		37	2									373.52	102470	6.44	66928											0	72					0	0											0	37		0
	84	95		18	0									49.68	8459.1	26.68	112190											0	49					0	0											0	129		0
	198	189		55	0									401.12	9528.4	10.12	37497											27	84					2	2											0	40		0
	255	192		65	16									10.12	4917.5	3.68	6152.5											18	83					0	0											0	123		1
	255	90		64	0									311.88	54877	17.48	6235.3											3	82					1	1											0	70		19
	255	173		142	0									34.96	4537.1	-8.28	120770											33	134					3	1											1	63		0
	255	91		102	34									-11.04	4872.4	-22.08	17429											28	139					4	2											1	0		1
	255	158		154	36									118.68	25395	-3.68	18855											9	115					2	0											1	20		1
	168	33		119	0									68.08	7775.2	-23	26457											0	61					1	0											0	79		0
	116	29		197	0									303.6	43719	-4.6	10178											0	56					3	0											0	17		1
	116	89		213	1									32.2	6401.7	8.28	40157											26	71					4	2											0	10		13
	62	129		215	1									7.36	10809	8.28	166130											39	89					5	7											0	38		1
	0	194		61	1									150.88	9639.9	-13.8	11626											3	49					1	6											0	1		0
	3	135		56	0									596.16	37207	5.52	34057											0	19					0	5											0	0		28
	15	230		43	0									144.44	17794	-9.2	12714											3	38					1	6											0	24		0
	7	211		0	2									66.24	15690	-7.36	35310											23	82					1	6											0	108		1
	18	100		82	3									25.76	4954.4	11.04	16831											21	85					1	6											1	73		1
	0	83		62	0									31.28	10807	1.84	5585.8											0	38					6	11											1	97		0
	43	21		63	8									40.48	6586.2	2.76	22877											0	23					12	17											0	0		16
	19	108		119	4									203.32	23040	-14.72	9603											5	50					7	12											0	32		0
	0	146		141	19									86.48	8403.4	0	13457											23	68					1	7											0	30		6
	60	105		176	0									71.76	7798.2	-6.44	14854											0	47					0	4											0	0		15
	70	129		248	0									150.88	29140	-14.72	4802.7											0	17					0	3											2	16		4
	84	150		254	0									-7.36	4839.6	8.28	14908											0	27					0	2											0	20		1
	113	149		255	1									80.96	8884.7	11.96	24856											19	41					0	2											2	115		6
	73	160		254	0									117.76	9464.4	11.04	18806											21	39					0	3											0	12		21
	113	82		255	1									197.8	15432	-8.28	5435.8											6	26					3	9											0	92		30
	51	178		254	0									92	11812	7.36	12912											0	26					0	3											0	0		1
	36	129		254	0									169.28	30017	-3.68	38798											3	42					0	3											0	0		41
	0	161		120	2									845.48	107350	3.68	13546											2	46					0	4											0	11		1
	0	124		196	55									462.76	169430	16.56	4715											0	42					0	5											1	51		11
	5	141		200	0									36.8	14913	4.6	5750.7											0	28					0	5											1	0		0
	29	183		254	0									96.6	26561	-8.28	17494											0	21					0	5											0	54		30
	0	155		255	1									126.04	22689	18.4	8167.2											0	49					0	4											0	38		9
	1	147		255	1									8.28	14002	7.36	6428											23	87					0	3											0	33		2
	0	156		255	1									310.04	41762	19.32	210950											17	96					0	3											2	55		0
	0	181		163	1									244.72	31645	19.32	46792											6	85					0	3											0	0		0
	2	173		1	1									49.68	5630.1	-7.36	17203											21	81					0	5											0	98		0
	1	25		0	0									18.4	7954	-12.88	37736											9	61					8	15											0	45		1
	0	140		1	6									114.08	31015	-4.6	6223											0	40					21	28											1	42		0
	0	129		0	0									20.24	16584	-26.68	8126.2											0	29					25	32											0	0		0
	0	67		0	0									741.52	108400	11.96	122300											0	24					12	19											1	18		0
	0	92		0	0									111.32	30083	5.52	7334.9											0	16					0	3											0	28		1
	0	128		0	0									68.08	8163.1	-25.76	7862.2											0	14					4	6											0	18		0
	1	27		0	0									41.4	6709.2	-1.84	13270											0	22					0	1											0	134		0
	1	183		2	0									274.16	35497	-9.2	59841											0	18					3	5											0	22		0
	0	146		1	0									90.16	14450	0.92	17683											0	22					26	28											1	42		1
	0	67		0	0									88.32	12035	-3.68	13323											0	35					27	29											0	9		1
	14	107		0	0									170.2	39016	-21.16	9170.1											20	66					6	8											0	55		67
	1	90		0	0									26.68	7089.7	2.76	29723											28	81					0	1											0	77		45
	0	206		0	0									617.32	58955	20.24	4587.9											0	51					4	6											0	4		34
	1	168		0	0									245.64	10779	15.64	102800											0	28					0	1											0	0		3
	2	28		0	0									93.84	57731	-16.56	5053.7											0	40					0	1											0	0		0
	0	173		0	0									145.36	33845	-11.04	55941											0	32					0	1											0	29		10
	0	58		0	0									55.2	9142.2	34.04	82593											0	35					0	1											0	33		0
	8	106		0	1									204.24	12014	30.36	6305											2	36					0	1											0	7		0
	36	5		0	0									57.04	13980	15.64	10258											0	26					0	1											0	69		0
	101	111		0	1									128.8	12161	24.84	187740											0	30					0	1											1	0		0
	77	80		0	0									135.24	8436.2	-10.12	11866											0	30					0	1											0	53		1
	22	43		1	0									151.8	25124	0.92	11394											0	16					1	1											0	90		1
	27	68		0	0									81.88	20555	10.12	48150											0	29					0	0											0	45		1
	35	91		1	1									476.56	25620	2.76	13827											2	67					1	1											1	44		0
	20	153		0	1									37.72	6417.3	10.12	6539.5											20	93					2	2											1	1		1
	65	20		0	1									240.12	34516	0.92	51957											15	76					1	1											0	34		0
	255	8												307.28	37224	8.28	51640											0	42					0	1											1	3		0
	255	1												488.52	30838	17.48	14927											0	82					4	6											0	0		0
	253	0												-29.44	18227	6.44	21546											5	104					9	14											1	32		0
	226	4												62.56	21962	-5.52	6985.6											0	100					26	31											1	1		1
	226	1												-6.44	8053.2	-0.92	25887											0	72					17	22											1	0		0
	31	1												-0.92	7144.7	-4.6	14475											0	58					6	13											1	1		0
	1	0												20.24	7070	-5.52	23046											0	25					0	7											1	6		0
	0	0												82.8	5622.7	-5.52	75037											0	21					0	3											0	20		0
	0	0												45.08	9335.7	20.24	137820											9	56					0	3											0	107		1
	1	1												317.4	15410	-1.84	8450.9											24	73					0	4											0	0		0
	1	6												252.08	31781	11.96	15846											0	49					1	8											0	32		0
	0	0												257.6	25772	7.36	32271											0	38					6	11											0	26		0
	0	1												52.44	8830.6	-20.24	7070											0	49					3	5											1	39		1
	0	0												43.24	5649	-12.88	31148											1	65					0	0											0	38		0
	0	0												17.48	7383.3	14.72	87008											0	68					0	0											0	0		1
	0	2												138	11086	-0.92	5160.3											0	57					5	3											0	1		0
	0	1												65.32	12525	11.96	5476											35	108					8	6											29	18		2
	0	0												181.24	14958	10.12	127850											6	79					7	5											95	44		0
	0	1												81.88	9077.4	11.96	29570											0	59					4	2											132	20		1
	0	0												287.04	12026	7.36	32109											0	51					0	0											253	45		7
	0	0												439.76	105030	11.96	41082											2	82					0	0											218	75		1
	1	0												78.2	8464.9	-2.76	19711											0	118					0	1											254	0		0
	0	17												3.68	5471.9	19.32	23222											23	125					0	5											120	29		0
	1	0												103.96	18516	8.28	64568											47	79					0	7											0	19		5
	0	23												127.88	13118	-16.56	4950.3											35	32					0	4											1	1		1
	0	1												39.56	5415.3	7.36	145820											30	26					0	4											0	0		0
														350.52	52488	-15.64	262140											42	64					0	8											0	19		0
														831.68	149730	-5.52	92724											43	119					0	10											0	17		0
														221.72	14467	-29.44	4631.4											51	140					1	12											0	0		0
														103.96	18690	-19.32	7125											25	84					4	17											0	0		1
														67.16	8542.8	7.36	23193											2	52					15	28											0	0		0
														250.24	44057	14.72	15765											8	69					29	43											0	0		0
														49.68	11551	-10.12	8747.8											1	66					33	47											0	1		0
														13.8	8155.7	0	5166											0	62					15	29											1	1		0
														80.96	6231.2	14.72	9265.2											20	86					0	7											1	0		0
														159.16	22748	28.52	6341.1											15	81					0	10											0	0		0
														546.48	24821	12.88	11787											6	67					0	8											2	1		0
														7.36	6567.4	25.76	96106											0	45					0	5											1	1		1
														11.04	6045.9	3.68	34207											19	77					0	3											0	0		1
														-24.84	4633.8	-4.6	11405											25	91					0	3											0	0		0
														39.56	9525.9	6.44	70674											0	56					0	1											0	0		0
														109.48	22208	2.76	114330											0	78					0	0											1	1		0
														79.12	17277	6.44	9720.3											2	108					0	1											0	1		0
														-12.88	11260	2.76	35731											8	120					0	2											0	0		0
														531.76	104500	-16.56	13028											0	81					3	10											0	0		0
														709.32	148430	10.12	27172											1	85					0	6											0	2		0
														-0.92	8494.4	4.6	31569											29	90					0	3											0	0		1
														259.44	41428	10.12	30217											24	62					0	3											0	0		10
														258.52	38860	4.6	27030											0	19					0	3											1	0		0
														48.76	7878.6	16.56	32648											0	17					0	1											0	0		0
														46	7481.7	-3.68	189510											0	39					0	2											0	0		1
														73.6	9933.5	23.92	14417											0	72					1	2														0
														134.32	8272.2	-15.64	9157.8											11	88					1	2														0
														-4.6	18654	7.36	5485.8											0	55					1	2														1
														43.24	8816.6	-10.12	6765.8											0	42					0	1														0
														34.04	4857.7	-3.68	25124											38	103					0	1														0
														154.56	31906	24.84	29823											14	78					0	1														0
														165.6	13646	-3.68	9069.2											0	43					0	1														1
														33.12	4905.2	-10.12	9365.2											41	70					0	1														1
														34.04	5369.4	-4.6	12359											45	41					0	2														0
														66.24	17421	-17.48	5771.2											24	26					4	9														0
														124.2	13524	-8.28	217030											32	76					8	13														0
														4.6	5810.5	-19.32	8519.8											0	67					0	7														0
														129.72	10190	11.04	39089											0	49					0	3														12
														85.56	11193	-7.36	10055											0	58					0	6														99
														251.16	38124	-12.88	12623											0	65					0	10														230
														61.64	15984	13.8	76437											0	74					0	7														254
														120.52	18748	0.92	5621.9											22	96					0	7														246
														49.68	5005.3	10.12	10038											25	99					0	5														218
														16.56	5270.1	-9.2	7355.4											32	110					0	4														175
														408.48	49714	-1.84	67932											34	105					0	6														85
														36.8	12116	28.52	262140											42	97					0	5														3
														99.36	25439	31.28	262140											29	82					0	6														0
														12.88	21165	46	182740											0	46					0	5														0
														356.04	50793	14.72	17969											2	69					0	9														0
														38.64	12230	29.44	74197											37	108					4	6														2
														96.6	9822	18.4	9915.4											0	55					5	5														0
														193.2	19529	6.44	12871											0	35					3	3														0
														348.68	76264	4.6	15090											0	36					0	1														0
														42.32	8371.4	3.68	17348											0	34					0	1														0
														158.24	15350	18.4	11387											8	54					0	1														1
														41.4	6733	18.4	7917.9											26	78					0	6														1
														22.08	6720.7	13.8	4656.8											0	39					3	9														0
														622.84	116150	13.8	23823											11	41					29	34														0
														327.52	51771	354.2	262140											14	32					27	32														0
														282.44	40132	4.6	196130											0	8					18	21														0
														129.72	25603	10.12	75269											0	6					2	5														0
														289.8	68318	1.84	71795											1	11					0	1														0
														122.36	24770	15.64	6360.7											0	4					4	4														0
														45.08	5450.5	24.84	24938											11	14					7	4														0
														589.72	72495	2.76	61571											15	21					4	0														0
														23.92	5434.1	1.84	70542											27	43					11	0														0
														90.16	26367	16.56	262140											27	47					22	10														0
														146.28	16248	0.92	23659											25	40					12	8														0
														-5.52	23900	-23	5998.3											47	64					0	2														0
														155.48	36855	26.68	262140											44	68					0	7														0
														1060.8	262140	22.08	10316											40	64					0	6														0
														60.72	10824	-24.84	6365.7											49	64					0	5														0
														51.52	10331	-1.84	14421											38	48					0	12														1
														137.08	24698	5.52	21394											37	47					0	9														0
														171.12	27440	-5.52	23128											64	78					2	29
														51.52	9124.1	-16.56	160220											16	36					15	43
														151.8	15980	4.6	35817											0	21					20	35
														197.8	56541	-14.72	10203											4	36					32	19
														45.08	6283.7	-5.52	10308											8	35					52	9
														13.8	17762	9.2	9572.7											7	20					83	6
														34.04	9548.9	-4.6	64486											14	11					116	5
														66.24	11496	-9.2	18966											16	0					150	8
														-18.4	8335.3	22.08	5954											12	11					175	7
														-5.52	5202.1	4.6	29225											15	63					190	5
														103.96	13503	63.48	262140											1	83					183	0
														57.04	6537	-2.76	9058.5											0	93					157	0
														167.44	9708.8	11.96	5608											0	74					126	0
														58.88	9706.3	-12.88	5079.9											0	71					89	0
														74.52	25099	15.64	38098											0	89					61	1
														58.88	5338.2	-18.4	5312											17	95					30	0
														203.32	10116	-0.92	68848											37	112					12	2
														93.84	30583	0	8514.9											7	91					0	5
														95.68	22306	43.24	262140											0	76					0	8
														32.2	5033.2	-13.8	9988.4											0	97					0	12
														12.88	7362.8	-11.04	11786											18	122					0	11
														79.12	16726	-11.04	26375											9	94					5	5
														116.84	17046	-11.04	42404											0	69					4	2
														299.92	72919	-5.52	23356											13	76					0	0
														50.6	11540	-0.92	32484											14	82					0	1
														93.84	15865	9.2	71588											43	125					0	1
														336.72	21481	21.16	67811											48	125					0	1
														30.36	6450.1	-0.92	30820											25	82					0	1
														121.44	15242	11.04	8546											9	46					0	1
														914.48	177770	11.96	9896.6											13	31					0	1
														85.56	12069	15.64	63171											1	22					0	1
														221.72	10187	-0.92	20172											0	33					0	1
														16.56	6350.9	6.44	17802											0	52					0	1
														-5.52	7780.2	-13.8	6110.6											30	144					0	1
														39.56	12787	-14.72	16638											37	151					0	1
														24.84	5238.2	-15.64	18866											37	112					0	1
														407.56	8614.1	-0.92	124390											0	36					0	1
														79.12	22370	-9.2	46895											0	14					0	1
														76.36	8158.2	6.44	39626											21	28					0	1
														45.08	9323.4	-9.2	8886.3											37	39					2	4
														38.64	14678	8.28	156300											98	82					0	1
														34.04	6054.9	14.72	7029.9											155	105
														110.4	10608	-12.88	5564.5											159	72
														-11.04	11404	2.76	23471											172	41
														16.56	5207	6.44	6310.7											189	39
														29.44	7356.2	-3.68	10945											196	53
														104.88	9469.4	61.64	262140											218	100
														45.08	9204.5	23.92	30018											229	153
														-9.2	5891.7	-15.64	8790.4											189	147
														92	12827	15.64	4512.5											105	90
														34.96	12082	-4.6	8035.2											25	40
														119.6	8656.7	12.88	12496											15	66
														39.56	11472	2.76	188540											0	48
														147.2	12581	-7.36	16421											0	14
														54.28	5835.9	5.52	36105											0	9
														125.12	25441	-21.16	262140											28	40
														471.96	30761	11.04	27842											18	30
														94.76	20855	-4.6	23536											23	42
														201.48	9650.6	-2.76	21241											7	26
														28.52	5097.1	-7.36	28968											0	8
														215.28	46078	-23.92	13244											0	6
														299	41153	-21.16	5384.9											0	14
														158.24	18202	19.32	262140											4	17
														38.64	7199.6	21.16	9676											2	6
														57.04	7735.9	10.12	259300											0	0
														110.4	19471	11.96	14751											0	0
														47.84	11291	23	6122.1											2	2
														76.36	23089	0	34939											0	1
														118.68	32425	-1.84	5182.4											0	1
														45.08	14267	10.12	9557.1											1	5
														106.72	10544	8.28	7959.7											0	4
														18.4	5238.2	-13.8	16403											0	1
														920	207150	4.6	25278											0	2
														41.4	7880.2	27.6	147430											0	1
														234.6	24725	3.68	6299.2											0	1
														340.4	17384	0.92	42500											0	0
														206.08	12098	-1.84	12774											0	0
														107.64	6556.7	5.52	26446											1	0
														51.52	4974.1	1.84	97513											1	0
														45.08	11515	7.36	22936											3	0
														172.04	8463.2	16.56	159910											1	0
														82.8	15929	16.56	5741.6											0	0
														56.12	9246.3	2.76	11708
														63.48	7658	22.08	4600.2
														459.08	71356	-15.64	15362
														156.4	22031	-4.6	41049
														53.36	9465.3	3.68	22406
														126.04	18964	12.88	9752.3
														160.08	36433	3.68	16710
														23	13629	6.44	18892
														80.04	12537	7.36	28879
														131.56	29208	7.36	9388.2
														54.28	13341	10.12	122480
														73.6	11414	26.68	170560
														69	9986	-13.8	6141.8
														46.92	19850	-14.72	7490.7
														-14.72	6346.8	29.44	6803.5
														372.6	64431	21.16	6162.3
														7.36	9639.9	11.96	13136
														59.8	22065	23	28843
														-11.04	9516.9	-1.84	7172.5
														33.12	12718	0.92	4964.3
														288.88	41599	14.72	16146
														18.4	8591.1	1.84	53586
														81.88	16787	1.84	64280
														178.48	27373	8.28	26543
														59.8	17424	0.92	26456
														39.56	10589	24.84	121530
														415.84	78594	-18.4	10044
														33.12	7246.3	-5.52	21140
														106.72	8466.5	23.92	22058
														88.32	11983	9.2	41034
														81.88	6305	13.8	8400.9
														167.44	47203	22.08	42701
														89.24	13955	-11.96	22614
														13.8	7009.4	18.4	6888
														127.88	5839.2	10.12	34092
														47.84	5308.7	13.8	40887
														142.6	15326	0.92	123910
														-4.6	7073.3	11.04	6578.9
														48.76	9868.7	-0.92	33967
														38.64	5386.6	22.08	7136.5
														54.28	5923.7	3.68	5468.6
														381.8	72565	-7.36	5654.7
														85.56	20274	7.36	10023
														34.04	9658	9.2	164050
														28.52	7293.9	-8.28	40947
														26.68	6172.1	-18.4	13114
														53.36	7505.5	7.36	24602
														16.56	15891	9.2	24719
														42.32	7002.8	-11.96	21185
														58.88	20212	15.64	45312
														84.64	8860.9	118.68	262140
														17.48	7789.2	11.96	32982
														210.68	25877	10.12	28350
														17.48	6742	15.64	4972.5
														85.56	12841	12.88	9035.6
														38.64	5904.8	-1.84	21248
														171.12	26136	-22.08	10034
														173.88	20971	-11.04	8659.2
														34.04	12666	19.32	78219
														12.88	23863	1.84	36144
														83.72	14616	12.88	17794
														47.84	6614.1	3.68	13802
														48.76	10595	46.92	40588
														333.96	65902	15.64	4883.1
														33.12	5809.7	-26.68	5632.6
														59.8	11710	-18.4	6980.7
														13.8	6857.7	24.84	9704.7
														22.08	4924.1	-10.12	8656.7
														1.84	15491	16.56	7032.3
														73.6	5640	2.76	4587.9
														67.16	21944	0.92	262140
														126.96	12903	-9.2	15938
														124.2	17842	2.76	16709
														34.96	6063.1	-8.28	10671
														35.88	8737.1	15.64	19417
														64.4	12680	-25.76	5975.3
														319.24	41974	-10.12	79044
														133.4	13195	-1.84	6327.1
														340.4	64080	-8.28	10867
														120.52	23614	3.68	262140
														14.72	4774	-9.2	14261
														184	18978	8.28	10095
														4202.6	262140	-14.72	7184.8
														6538.4	262140	46	63846
														-11.04	25616	10.12	17734
														326.6	66960	8.28	262140
														79.12	17160	-5.52	13933
														62.56	8092.6	-11.96	24872
														27.6	7200.4	4.6	18211
														120.52	15929	-8.28	16761
														169.28	48833	6.44	51378
														16.56	5490.7	-2.76	53603
														44.16	5107	9.2	27323
														-3.68	5735.9	-21.16	6692
														132.48	16410	-1.84	60034
														19.32	5014.3	9.2	4566.6
														10.12	7178.3	-9.2	15103
														441.6	87706	-15.64	10804
														129.72	16536	7.36	6657.6
														275.08	12380	-11.04	11387
														107.64	16154	6.44	8306.6
														34.96	10987	-9.2	7315.2
														32.2	8082.7	43.24	58290
														26.68	5608	12.88	14543
														62.56	5330	-0.92	46801
														23.92	4609.2	-2.76	6849.5
														42.32	6190.2	1.84	9629.3
														73.6	8132.8	1.84	8500.1
														2.76	12813	1.84	41998
														94.76	7456.3	23.92	159690
														69.92	27757	11.04	23955
														74.52	8862.6	4.6	33974
														33.12	7765.4	-7.36	26233
														59.8	7547.3	-16.56	137200
														202.4	23145	0.92	11098
														80.04	10462	-8.28	51097
														69.92	10138	-16.56	16439
														133.4	22837	-0.92	79862
														263.12	16226	3.68	9091.3
														31.28	6207.4	15.64	8603.4
														42.32	9321.8	-12.88	8412.4
														23.92	4943	6.44	9781.8
														11.96	4907.7	9.2	30127
														65.32	15235	-1.84	6031.1
														296.24	58494	-22.08	8177.9
														268.64	39027	8.28	17163
														80.96	9987.6	2.76	14539
														327.52	5763	-15.64	5409.5
														80.96	5755.6	5.52	11525
														11.04	5194.7	0.92	10913
														89.24	9759.6	3.68	42648
														74.52	8783.8	2.76	49539
														23	6576.4	-10.12	7442.3
														14.72	11326	14.72	6491.9
														190.44	19756	12.88	7102.8
														36.8	7516.1	-0.92	4739.6
														111.32	12371	-1.84	14776
														253.92	15933	-11.04	20445
														221.72	23545	11.96	22674
														-3.68	5056.1	24.84	35801
														74.52	7038.9	-10.12	5863
														309.12	11048	-5.52	16356
														75.44	14703	-25.76	5882.7
														285.2	52715	-4.6	140840
														139.84	21678	7.36	19777
														53.36	18266	-3.68	11463
														118.68	23022	45.08	262140
														106.72	17650	26.68	8530.5
														29.44	7863	0	30031
														50.6	8441.1	8.28	7767
														32.2	6184.4	13.8	59154
														153.64	7922.8	11.96	18807
														53.36	9318.5	-9.2	13599
														196.88	8336.9	-3.68	52853
														20.24	5913	-2.76	16949
														115.92	13991	0.92	157220
														37.72	6719.1	11.04	73908
														359.72	40503	2.76	86248
														79.12	8897	4.6	7283.2
														63.48	6705.1	81.88	262140
														205.16	36755	-5.52	5208.6
														17.48	4915.9	31.28	22740
														196.88	21841	-27.6	6409.9
														33.12	10218	5.52	7183.2
														46	9022.5	-12.88	8507.5
														210.68	11031	25.76	262140
														135.24	8181.1	7.36	42992
														177.56	14223	18.4	79065
														207.92	34383	1.84	42019
														50.6	6246.8	14.72	6163.9
														147.2	9653.9	-4.6	9774.4
														172.96	31554	-11.96	13064
														95.68	9138.1	8.28	42163
														55.2	17707	-10.12	6122.1
														80.96	10694	1.84	39066
														79.12	13158	-6.44	15726
														19.32	10004	0.92	6783.9
														-9.2	4977.4	20.24	5576.8
														152.72	9019.2	15.64	7489.9
														347.76	77736	15.64	14957
														197.8	13815	-0.92	16579
														57.04	15405	15.64	5312
														961.4	172970	-11.96	35512
														56.12	5819.5	-9.2	7585.8
														276	35326	-7.36	63387
														253.92	44057	0.92	8304.1
														279.68	51669	39.56	223550
														132.48	16881	2.76	57613
														97.52	10203	-11.04	61298
														36.8	8128.7	17.48	5043
														1006.5	170550	-6.44	30424
														68.08	10809	13.8	15841
														71.76	11470	8.28	32125
														38.64	5581.7	11.04	37810
														160.08	39095	9.2	26188
														71.76	31145	8.28	37658
														105.8	5321.8	-3.68	8466.5
														58.88	7308.7	77.28	262140
														179.4	5088.1	7.36	5114.3
														77.28	10602	-22.08	47590
														38.64	21204	-14.72	5850.7
														231.84	28661	-6.44	12408
														-5.52	5677.7	-11.04	4916.7
														66.24	31522	-7.36	12862
														27.6	19034	-21.16	7769.5
														118.68	6678.1	4.6	32393
														224.48	39468	5.52	24864
														11.96	6038.5	-22.08	5589.9
														11.96	4665	5.52	27164
														333.96	23038	13.8	31015
														41.4	20509	10.12	14604
														245.64	34938	-11.96	32154
														115	19167	-0.92	28078
														102.12	29445	1.84	9804.7
														77.28	5873.7	7.36	157000
														485.76	35821	13.8	62656
														63.48	6374.7	-9.2	17324
														21.16	6037.7	-11.04	12371
														57.96	5942.5	1.84	6170.5
														11.96	13155	37.72	84751
														98.44	14270	13.8	108420
														90.16	10524	4.6	45711
														87.4	33239	30.36	29898
														65.32	12650	0	45745
														23.92	21976	-12.88	24075
														118.68	16441	5.52	16472
														64.4	14463	16.56	59630
														25.76	9141.4	-14.72	29859
														62.56	9981	12.88	21373
														232.76	10767	4.6	16751
														46.92	10266	-0.92	27661
														8.28	8423	14.72	9522.7
														42.32	7709.6	11.96	10691
														199.64	12629	-1.84	7192.2
														49.68	7344.7	-11.04	104180
														123.28	17293	6.44	91127
														46.92	8020.4	-6.44	16972
														80.96	8300	11.96	10529
														30.36	5567.8	23.92	262140
														59.8	8883.1	0.92	7690.8
														56.12	6891.3	-11.96	5509.6
														125.12	7120.9	13.8	15782
														7.36	7739.2	-12.88	254830
														76.36	8061.4	18.4	29183
														0	5456.3	7.36	70872
														90.16	5848.2	-17.48	4628.1
														112.24	10047	9.2	6596.1
														-7.36	6523.1	4.6	15033
														-11.04	6609.2	8.28	8883.1
														35.88	14712	5.52	10215
														674.36	217070	9.2	25236
														231.84	11780	18.4	4421.4
														28.52	4806	-6.44	10726
														53.36	5865.5	22.08	7143.8
														172.96	29547	-5.52	4615.8
														141.68	15298	-6.44	40502
														46	5352.1	0.92	22067
														282.44	20682	0.92	34621
														26.68	6291.9	11.04	14976
														188.6	6118	-9.2	5472.7
														14.72	4972.5	1.84	25732
														135.24	7613.7	4.6	53689
														47.84	10280	-10.12	11446
														184.92	20683	-4.6	37923
														15.64	6987.2	13.8	18885
														290.72	14749	6.44	8145.9
														19.32	5556.3	-17.48	182200
														228.16	46971	0	30791
														80.96	8842.9	-22.08	7145.5
														170.2	14764	-6.44	32750
														-20.24	4786.3	6.44	8072.1
														35.88	5226.7	-11.96	6849.5
														-20.24	11797	12.88	20489
														137.08	21444	-14.72	15676
														48.76	5403.8	2.76	43280
														44.16	6320.6	16.56	19819
														130.64	9955.6	-0.92	11438
														35.88	5726.1	7.36	5453
														77.28	24964	5.52	28005
														149.04	16293	3.68	11341
														77.28	9037.2	-3.68	10423
														102.12	12629	8.28	29070
														33.12	5527.6	10.12	32286
														17.48	7321.8	-8.28	35407
														42.32	5154.5	-6.44	5611.3
														23	5895	12.88	16477
														51.52	11746	0.92	136230
														151.8	17053	-12.88	7949.1
														15.64	6285.3	-5.52	13092
														39.56	4763.4	-16.56	7002
														126.96	13413	12.88	5260.3
														186.76	7414.4	14.72	25605
														146.28	22001	-16.56	7336.5
														154.56	21833	57.96	262140
														79.12	15076	5.52	37144
														115.92	15227	-8.28	18607
														60.72	5131.6	-8.28	59625
														83.72	24416	13.8	42689
														335.8	34374	-15.64	7084.8
														62.56	8721.5	11.04	5333.3
														102.12	7476.8	10.12	35290
														15.64	5517	-16.56	13818
														-2.76	20120	-2.76	21186
														-10.12	6314	-3.68	75940
														115	11990	5.52	175380
														80.96	10789	-16.56	8956
														102.12	11937	23	28228
														46	8152.4	-15.64	5649.8
														68.08	14928	21.16	13397
														25.76	5405.4	-7.36	63293
														204.24	26086	-4.6	12037
														36.8	6081.1	-3.68	32454
														36.8	5511.2	7.36	20950
														16.56	5049.6	-0.92	12219
														111.32	22734	-3.68	9310.3
														98.44	5698.2	-8.28	6291.9
														50.6	9547.3	1.84	6979.8
														72.68	16416	-13.8	5453.8
														131.56	24188	-2.76	88870
														77.28	27925	11.96	21516
														34.96	5398.9	12.88	9677.6
														101.2	54596	13.8	9119.2
														69	19967	3.68	33319
														0.92	11004	22.08	5972.9
														79.12	16080	-7.36	16824
														264.96	19906	-12.88	16189
														75.44	6777.3	-9.2	5063.5
														153.64	16231	-3.68	79493
														228.16	92443	-11.04	9680.9
														108.56	33003	6.44	35851
														208.84	25615	2.76	169250
														184.92	18352	40.48	262140
														117.76	17151	18.4	121230
														53.36	5677.7	10.12	27043
														149.04	17443	1.84	29337
														548.32	55390	11.04	124400
														60.72	10362	0.92	96559
														76.36	8285.3	-11.96	9544.8
														270.48	45139	19.32	9817.9
														360.64	24099	1.84	64509
														92.92	39453	-2.76	19332
														37.72	4852.8	-12.88	11733
														118.68	20619	-5.52	29887
														112.24	9852.3	0.92	105510
														160.08	6445.2	-17.48	27894
														63.48	13160	-6.44	17089
														16.56	4898.7	-2.76	15004
														544.64	42057	5.52	231180
														98.44	21686	5.52	11814
														-7.36	5135.7	9.2	4807.7
														-3.68	10548	0	21150
														295.32	44418	-11.04	7316
														18.4	4919.2	6.44	78902
														36.8	8159.8	16.56	5314.4
														80.04	13441	-3.68	15908
														78.2	7261.1	12.88	9407
														80.96	35982	-6.44	98668
														40.48	8574.7	12.88	7644
														43.24	4920.8	7.36	16187
														44.16	12583	-19.32	24392
														36.8	44024	0.92	11054
														-28.52	10141	7.36	34093
														25.76	6785.5	0.92	237900
														90.16	8359.9	16.56	6279.6
														189.52	33792	10.12	107090
														17.48	21468	3.68	31267
														135.24	10211	7.36	6631.3
														129.72	10111	-13.8	22692
														69.92	9488.2	17.48	13110
														132.48	28998	23	262140
														35.88	6362.4	1.84	18813
														96.6	31297	25.76	200890
														181.24	26461	7.36	47506
														125.12	19518	23	27770
														389.16	92382	8.28	98754
														63.48	7352.9	-4.6	5739.2
														431.48	44979	9.2	8046.7
														103.96	12350	-19.32	6147.5
														77.28	17345	9.2	13685
														62.56	7759.7	-0.92	19733
														35.88	12954	16.56	5943.4
														-4.6	7232.4	-8.28	25030
														-11.96	16909	3.68	262140
														148.12	78342	4.6	11382
														36.8	6211.5	-6.44	12592
														49.68	5792.5	-8.28	11516
														154.56	19793	13.8	14088
														107.64	15594	0	10586
														102.12	10371	4.6	90137
														516.12	135520	8.28	15307
														300.84	13233	-3.68	23472
														765.44	56092	-20.24	29232
														37.72	4667.4	12.88	90353
														75.44	6534.6	-0.92	10027
														118.68	6343.5	-5.52	7699.8
														157.32	26717	-14.72	5006.9
														103.96	18824	-4.6	10547
														27.6	7815.4	19.32	26515
														52.44	6507.5	41.4	106320
														184	23845	22.08	169750
														111.32	23496	-23	66860
														124.2	22411	0	11279
														450.8	90160	-1.84	32646
														68.08	11352	14.72	6885.5
														107.64	16175	0.92	4458.3
														375.36	59933	5.52	33753
														245.64	33577	20.24	22021
														312.8	154210	2.76	6214
														16.56	8571.5	-0.92	14130
														168.36	11023	0.92	6296
														93.84	6091	13.8	28746
														14.72	6774.8	-16.56	159380
														183.08	22058	3.68	44527
														241.96	50466	10.12	14145
														110.4	8653.5	12.88	25770
														152.72	24570	14.72	21758
														-7.36	7712.1	-1.84	20603
														69.92	6435.4	0.92	38142
														119.6	6108.2	-2.76	262140
														80.04	18331	11.96	109020
														17.48	5905.6	27.6	13532
														46.92	13060	19.32	95578
														13.8	5187.3	-9.2	18710
														231.84	34681	28.52	5984.4
														30.36	10022	-23.92	13239
														146.28	27218	-20.24	8379.6
														-22.08	6162.3	11.04	24281
														74.52	24407	-20.24	9789.2
														-5.52	8478.8	-27.6	5012.7
														145.36	19689	0	70426
														-7.36	10012	-0.92	35037
														-0.92	5695.7	15.64	52471
														270.48	52645	21.16	13458
														-7.36	7606.3	7.36	5090.6
														29.44	10385	24.84	6029.5
														143.52	18306	63.48	213120
														218.96	28327	-13.8	11289
														16.56	9634.2	0	57208
														3.68	7462.8	-10.12	12719
														55.2	23225	6.44	21488
														57.04	7291.4	-11.04	14996
														141.68	38699	-12.88	6766.6
														205.16	45228	0.92	7006.1
														151.8	15398	9.2	5015.9
														27.6	9963.8	50.6	262140
														259.44	41460	16.56	6464.1
														1.84	28592	-11.96	11305
														257.6	33375	-3.68	117140
														47.84	11477	23.92	11249
														101.2	11089	4.6	17432
														44.16	8232.8	-21.16	14334
														39.56	13573	6.44	12829
														115.92	8433.7	3.68	24469
														114.08	21961	-16.56	7366.9
														483	76352	14.72	24022
														72.68	9053.6	3.68	10267
														54.28	53106	8.28	16936
														225.4	57572	-0.92	26185
														71.76	8700.2	-20.24	18249
														196.88	6804.4	0	10314
														33.12	5574.4	9.2	11172
														268.64	26150	9.2	56118
														90.16	15247	-12.88	9035.6
														28.52	5488.3	0	8159.8
														36.8	10555	1.84	262140
														524.4	80487	-11.04	23191
														126.04	8501.8	-3.68	29624
														218.96	41330	0.92	94272
														245.64	32775	10.12	10525
														2.76	11257	6.44	11809
														329.36	39066	-2.76	11564
														84.64	8392.7	11.04	19767
														45.08	39016	12.88	62617
														48.76	4865.1	-11.96	58705
														293.48	80647	15.64	8022.9
														45.08	6523.1	2.76	55779
														43.24	11665	5.52	205990
														86.48	28205	-3.68	18359
														91.08	9649.8	17.48	8427.1
														71.76	7640.8	-20.24	7718.7
														110.4	5931.1	-17.48	59335
														116.84	10461	4.6	89179
														57.96	5691.6	14.72	6337
														103.04	7940.1	2.76	31367
														0	13580	1.84	15998
														110.4	17241	57.96	262140
														166.52	30992	6.44	104380
														99.36	14140	9.2	56713
														42.32	5355.4	5.52	80827
														280.6	44103	18.4	16624
														75.44	16061	-1.84	32341
														94.76	8569.8	-1.84	96253
														103.04	12711	-15.64	5092.2
														225.4	6806	-11.04	6846.2
														151.8	24073	35.88	34963
														80.96	9757.2	19.32	6706
														126.96	24989	9.2	5995.8
														-17.48	6872.4	2.76	262140
														37.72	8219.7	6.44	262140
														80.96	6326.3	-15.64	6493.6
														107.64	20036	10.12	62839
														97.52	16384	-12.88	6953.6
														160.08	13163	0	19145
														89.24	12107	2.76	9600.6
														69	7817.9	-26.68	129420
														26.68	23948	11.96	60537
														148.12	33595	-10.12	10098
														70.84	12252	2.76	151300
														20.24	5479.2	-5.52	30893
														221.72	38751	10.12	29160
														453.56	40461	-22.08	20025
														48.76	8434.5	6.44	28101
														29.44	4905.2	2.76	259920
														65.32	11281	23.92	83744
														37.72	12305	-11.04	26718
														78.2	13623	-1.84	23381
														-2.76	5740.8	16.56	160970
														104.88	13476	71.76	120530
														46	5234.1	14.72	8418.9
														404.8	16201	-5.52	9099.5
														290.72	18069	-13.8	16968
														31.28	6147.5	-29.44	7701.4
														45.08	5397.2	3.68	43331
														37.72	5854.8	47.84	262140
														82.8	10596	24.84	5398.9
														81.88	10559	-10.12	18018
														126.04	27076	-19.32	12485
														1260.4	112540	-3.68	8188.5
														17.48	9908.9	-9.2	11360
														223.56	49592	-2.76	13944
														-0.92	6469.8	26.68	13195
														38.64	7035.6	17.48	34791
														696.44	145920	14.72	21964
														46	6620.7	10.12	13712
														0.92	4694.5	7.36	40824
														53.36	5540.7	-7.36	9156.9
														126.96	9611.2	12.88	38445
														314.64	60165	-15.64	15733
														99.36	27659	13.8	20909
														123.28	16658	6.44	29541
														321.08	40275	-2.76	5499.7
														1144.5	39125	7.36	16439
														80.96	7316	-7.36	5106.1
														48.76	6979	1.84	6682.2
														47.84	8675.6	-25.76	5396.4
														157.32	30133	-11.96	6698.6
														206.08	45824	-6.44	15095
														-17.48	7193	19.32	21182
														126.04	8024.5	10.12	25095
														79.12	7573.5	2.76	110520
														80.96	11485	18.4	72918
														14.72	7657.2	7.36	6486.2
														34.04	8005.7	0.92	24716
														107.64	23153	19.32	10249
														98.44	12639	-3.68	51857
														60.72	10104	4.6	77967
														93.84	14432	-7.36	31540
														113.16	13670	6.44	5091.4
														71.76	8228.7	14.72	23627
														351.44	49712	15.64	5498.1
														609.96	111740	8.28	6020.4
														78.2	20493	15.64	53210
														86.48	17459	-15.64	11094
														36.8	5201.3	9.2	16276
														47.84	12628	-5.52	8885.5
														37.72	40920	-4.6	9730.9
														86.48	13482	-5.52	157980
														228.16	43344	-8.28	31657
														346.84	42012	-2.76	37006
														19.32	8571.5	-6.44	9368.5
														50.6	21376	-4.6	29339
														5.52	12882	-7.36	8620.7
														42.32	8251.7	-9.2	12118
														91.08	15810	1.84	13819
														168.36	29022	-29.44	5635
														1027.6	262140	12.88	7305.4
														73.6	8610	-25.76	6788.8
														279.68	15171	7.36	36570
														111.32	25127	15.64	9576
														369.84	42542	-5.52	15430
														185.84	42826	14.72	7838.4
														302.68	38509	-6.44	9795.7
														111.32	15347	13.8	51450
														38.64	6525.6	6.44	91340
														36.8	6436.2	10.12	6520.6
														104.88	15164	6.44	5762.1
														182.16	12220	-6.44	18862
														69.92	9612.9	-9.2	5097.1
														1.84	5559.6	22.08	14883
														26.68	8988.8	17.48	5929.4
														53.36	8204.9	9.2	23968
														326.6	23352	4.6	19035
														23	28215	1.84	47256
														-3.68	6743.7	7.36	8194.3
														11.96	18411	9.2	7521
														192.28	16542	0	36085
														46	6382.1	1.84	6043.4
														-13.8	34520	6.44	14875
														17.48	103830	8.28	15430
														71.76	14484	-14.72	12453
														13.8	37832	18.4	6953.6
														120.52	10673	10.12	225650
														410.32	58259	11.04	18879
														46	8011.4	-3.68	13379
														218.04	42096	1.84	19496
														-4.6	16929	-10.12	12872
														37.72	7578.4	31.28	121640
														152.72	19395	-9.2	30561
														147.2	29944	-15.64	11444
														166.52	29945	2.76	50300
														40.48	6142.6	0	5047.9
														55.2	9905.6	-7.36	5236.5
														466.44	27785	-13.8	16029
														277.84	41372	-7.36	108960
														38.64	11087	-2.76	50214
														13.8	40366	-23.92	8251.7
														241.96	30538	12.88	9125
														86.48	9216.8	6.44	7589.9
														95.68	9061	3.68	7856.4
														154.56	28136	0.92	29325
														23.92	5644.9	-24.84	55808
														94.76	18115	-16.56	5780.2
														-1.84	14613	11.04	19321
														110.4	12655	60.72	262140
														343.16	44454	2.76	21584
														92	12454	-11.04	22162
														72.68	11744	-1.84	23270
														10.12	11986	17.48	7314.4
														-21.16	7150.4	23	6916.7
														152.72	17407	6.44	27367
														182.16	30074	-2.76	21059
														30.36	9589.1	11.96	9728.5
														75.44	11939	0	9494.8
														-11.96	66540	-5.52	16402
														5.52	5676	8.28	7289.8
														64.4	7872.8	11.96	82919
														50.6	14951	-3.68	23610
														138.92	21066	10.12	55007
														37.72	13812	20.24	54401
														17.48	9544.8	2.76	13162
														132.48	31908	-0.92	4867.5
														2.76	8609.2	26.68	6261.5
														27.6	15859	-14.72	6605.1
														61.64	19058	-21.16	6489.5
														41.4	6332.9	5.52	22304
														65.32	7311.1	15.64	54573
														36.8	5889.2	-10.12	9198.8
														101.2	15915	17.48	10556
														166.52	33815	-17.48	6950.3
														192.28	15125	-6.44	8128.7
														51.52	6214.8	-33.12	53219
														5.52	7539.9	5.52	8340.2
														76.36	10835	11.96	42840
														521.64	66003	-11.04	22671
														392.84	68855	28.52	51626
														241.96	35690	-6.44	93679
														59.8	9664.5	16.56	19236
														57.04	14678	4.6	19379
														64.4	10056	3.68	125110
														84.64	13974	34.96	8760.1
														-18.4	6317.3	3.68	5732.6
														317.4	45125	14.72	6826.5
														22.08	12494	57.04	262140
														33.12	10354	10.12	35888
														21.16	9436.6	2.76	19651
														69	17363	-12.88	21587
														34.96	6277.1	-11.04	4546.1
														26.68	8517.3	17.48	42725
														223.56	8254.9	19.32	7826.1
														47.84	10618	-21.16	6404.2
														62.56	14044	-4.6	262140
														328.44	71218	15.64	47183
														134.32	39213	6.44	6897
														86.48	18681	-21.16	40105
														287.04	31395	-13.8	7145.5
														52.44	6514.9	-10.12	83205
														276	14629	12.88	51087
														102.12	21541	13.8	7056.9
														64.4	9580.9	-21.16	6341.9
														4.6	6159	7.36	8202.5
														213.44	35469	-5.52	16203
														44.16	4883.9	-23	6878.2
														177.56	34159	12.88	42887
														155.48	17715	0	33639
														-13.8	4962.6	11.96	20577
														104.88	31257	6.44	12749
														37.72	4724	20.24	17424
														92	57380	11.04	15341
														19.32	5962.2	9.2	15187
														80.96	12162	2.76	6987.2
														91.08	12676	-8.28	17201
														112.24	18922	11.96	99962
														113.16	25847	2.76	48869
														302.68	13928	9.2	262140
														94.76	16150	0.92	19195
														344.08	57259	-21.16	13403
														157.32	28968	11.96	6692
														67.16	8249.2	13.8	15034
														137.08	12303	102.12	262140
														62.56	6274.6	-13.8	8621.5
														47.84	8523.1	3.68	30238
														18.4	6367.3	25.76	10410
														72.68	38538	11.96	156140
														90.16	9410.3	3.68	19906
														597.08	133230	5.52	35690
														240.12	52031	14.72	68034
														375.36	45543	6.44	9797.4
														29.44	8150	-5.52	16551
														102.12	16210	57.04	177620
														862.96	118160	38.64	262140
														116.84	10949	9.2	30508
														64.4	11299	23.92	86801
														167.44	36263	13.8	15488
														119.6	9669.4	21.16	5551.4
														125.12	12805	-7.36	16769
														54.28	21204	11.04	59471
														163.76	30799	6.44	59231
														69.92	9961.4	3.68	9953.2
														47.84	11342	9.2	17240
														275.08	52564	-0.92	24798
														33.12	8078.6	10.12	104000
														50.6	22409	-11.04	9266
														806.84	164890	17.48	63551
														37.72	7810.5	-4.6	8735.5
														11.04	7334.1	0	24744
														20.24	6261.5	0.92	15204
														140.76	12964	-8.28	24814
														31.28	9144.6	3.68	62327
														114.08	15354	-9.2	6496
														63.48	7958.9	0.92	11353
														59.8	7685	6.44	22319
														143.52	14319	19.32	47598
														123.28	8804.3	7.36	12127
														361.56	54045	-4.6	8614.1
														25.76	5027.4	-5.52	32581
														207	15478	0.92	11637
														-12.88	5632.6	8.28	5369.4
														78.2	16539	13.8	10152
														45.08	9099.5	-1.84	11227
														187.68	46830	0.92	262140
														65.32	14684	-3.68	8551.8
														344.08	38397	13.8	27936
														23.92	4968.4	-10.12	67737
														73.6	8792	-22.08	4615
														24.84	5480.9	-1.84	32617
														121.44	8712.5	-3.68	7619.4
														175.72	25737	-2.76	262140
														80.96	8054	22.08	71557
														222.64	27749	-8.28	8423
														-13.8	5873.7	14.72	33595
														47.84	5381.7	5.52	8528.8
														61.64	7788.4	6.44	14762
														145.36	6152.5	6.44	13815
														219.88	25202	10.12	18948
														319.24	217320	17.48	28549
														13.8	5088.9	4.6	19985
														729.56	52061	0.92	163600
														255.76	48678	13.8	15974
														57.96	17169	5.52	24841
														50.6	8891.3	-8.28	41335
														39.56	8010.6	2.76	5994.2
														-4.6	5848.2	6.44	11166
														93.84	16411	-5.52	26244
														540.96	89155	-12.88	7499.7
														51.52	5230.8	-0.92	11214
														97.52	11810	20.24	12006
														151.8	18492	0.92	19891
														83.72	13850	8.28	21318
														115	6911.8	-8.28	57661
														58.88	9126.6	-4.6	11377
														41.4	21190	9.2	4596.9
														460	60999	-0.92	50456
														133.4	11013	-7.36	9467.7
														-9.2	10970	-4.6	10124
														109.48	18293	11.96	54190
														48.76	7112.7	-7.36	95324
														92	8479.6	-10.12	14148
														138	20750	0.92	9935.9
														93.84	33339	3.68	6034.4
														46.92	6216.4	67.16	262140
														95.68	51317	11.96	56121
														28.52	7224.2	2.76	17589
														9.2	6359.1	-8.28	10788
														23.92	8478.8	-3.68	5676
														92	7627.6	14.72	15414
														64.4	8573.1	13.8	203690
														46	12345	22.08	28199
														18.4	9403.8	8.28	15855
														71.76	12278	23	98105
														79.12	13100	-0.92	214800
														69	10331	-12.88	26647
														22.08	23920	-5.52	12449
														20.24	20725	11.96	9411.1
														79.12	13364	-18.4	5044.6
														279.68	36307	3.68	197250
														259.44	31212	11.04	13255
														59.8	21299	9.2	32718
														52.44	10810	-9.2	11950
														214.36	20823	16.56	13605
														22.08	4936.4	-23.92	117020
														72.68	8506.7	7.36	13509
														126.96	28735	-9.2	9667.8
														146.28	10777	-9.2	36148
														65.32	6057.3	14.72	12776
														257.6	48640	-17.48	7621.1
														11.96	6172.1	-18.4	5375.9
														19.32	5305.4	12.88	11034
														147.2	20354	-25.76	8251.7
														55.2	5476	-10.12	10685
														19.32	11231	5.52	50694
														69	12143	5.52	31631
														116.84	17078	-0.92	51621
														214.36	29834	7.36	14352
														68.08	6891.3	-9.2	46921
														196.88	38827	11.96	31489
														334.88	23862	-6.44	14612
														-10.12	12351	11.04	12798
														15.64	12138	-1.84	14188
														298.08	12827	7.36	250550
														66.24	13160	-0.92	42957
														404.8	62679	-10.12	10177
														76.36	7077.4	1.84	48062
														56.12	7327.5	15.64	42446
														22.08	6628.9	17.48	138930
														192.28	39048	3.68	106170
														131.56	18512	-6.44	45294
														70.84	5175.8	-1.84	25784
														74.52	9576	-3.68	5683.4
														71.76	32383	-0.92	39567
														71.76	7159.4	17.48	7290.6
														16.56	6696.9	-20.24	8020.4
														33.12	5107.8	-8.28	41503
														70.84	28580	3.68	64038
														106.72	9564.5	-7.36	18206
														48.76	6273.8	19.32	91215
														120.52	19327	-12.88	10895
														346.84	155130	-21.16	14489
														29.44	36404	-18.4	9040.5
														35.88	7719.5	-15.64	31831
														170.2	27681	76.36	262140
														39.56	6090.1	-11.04	8506.7
														91.08	11331	-11.04	5543.2
														247.48	49535	-0.92	45811
														124.2	20776	-0.92	15873
														71.76	5120.1	-13.8	15656
														345	47617	8.28	79802
														28.52	6121.3	5.52	74547
														324.76	32427	14.72	23139
														79.12	12742	3.68	24133
														94.76	4979.9	0.92	43337
														69.92	7551.4	8.28	9873.6
														391	11446	-8.28	44697
														66.24	14362	22.08	209450
														54.28	7794.9	-23.92	6649.4
														46.92	5905.6	10.12	71465
														255.76	26114	-5.52	24494
														2.76	7183.2	-5.52	56532
														528.08	69269	9.2	20649
														120.52	11337	-0.92	20844
														151.8	19209	21.16	4874.9
														90.16	6087.7	10.12	10918
														63.48	8155.7	-2.76	11240
														47.84	7133.2	37.72	262140
														83.72	19125	-4.6	24889
														76.36	7471.8	6.44	7834.3
														71.76	13177	33.12	65660
														68.08	9475.1	9.2	12557
														37.72	10029	-6.44	12580
														18.4	14291	3.68	262140
														-20.24	6616.6	11.96	21490
														308.2	56362	17.48	27662
														34.96	9685.8	6.44	29025
														-22.08	10498	2.76	44293
														129.72	10005	-13.8	5812.2
														333.04	20243	9.2	16790
														116.84	18920	10.12	28842
														158.24	19086	-11.04	192670
														31.28	6564.1	6.44	27419
														1.84	6939.7	4.6	25061
														154.56	10514	-0.92	17402
														23.92	5144.7	27.6	6149.2
														57.04	7623.5	0.92	47258
														70.84	5984.4	17.48	19302
														240.12	15783	19.32	5919.6
														165.6	21094	-6.44	12954
														12.88	5840	-11.04	12990
														39.56	8477.2	-5.52	33851
														-6.44	5524.3	-2.76	17020
														66.24	7887.6	-1.84	24485
														137.08	9621.9	-2.76	7503.8
														-8.28	10284	6.44	93198
														52.44	23075	-12.88	76545
														91.08	7774.4	-8.28	37448
														101.2	12883	-23	11193
														19.32	4645.3	-11.04	23531
														38.64	7300.5	3.68	5633.4
														111.32	16338	-1.84	15453
														149.96	36230	11.04	8360.7
														54.28	12163	22.08	7252.9
														171.12	42298	8.28	6901.1
														228.16	16779	1.84	81518
														165.6	9642.4	-3.68	10173
														130.64	9226.6	-1.84	8881.4
														80.96	27532	1.84	7836.7
														82.8	16125	-3.68	9125
														27.6	7708	-4.6	35774
														80.96	14808	-13.8	7780.2
														91.08	12920	-3.68	11647
														25.76	13011	3.68	17843
														44.16	4834.7	-5.52	12127
														34.04	8583.8	-11.96	56619
														113.16	10082	2.76	7133.2
														417.68	71469	5.52	48785
														135.24	20909	15.64	8351.7
														184	19572	-20.24	22658
														86.48	9982.7	-45.08	121410
														79.12	8728.9	14.72	128660
														41.4	5076.6	14.72	6868.3
														43.24	5323.4	23.92	25542
														68.08	11883	-8.28	15197
														97.52	11093	9.2	66300
														63.48	6165.6	29.44	6929
														59.8	12890	-11.04	13978
														24.84	8379.6	-11.04	14563
														59.8	17297	-1.84	10382
														248.4	30893	13.8	55858
														96.6	7933.5	0.92	22543
														36.8	11047	-2.76	11460
														593.4	219230	-8.28	6367.3
														44.16	8883.1	-17.48	262140
														53.36	7290.6	27.6	7352.9
														161	16677	3.68	24028
														66.24	5934.3	9.2	12394
														46	8154.9	45.08	139820
														69.92	4922.5	-7.36	8376.3
														163.76	12441	14.72	107070
														170.2	38161	25.76	19736
														26.68	8621.5	-24.84	4879.8
														150.88	30431	12.88	8963.4
														39.56	10778	10.12	42021
														327.52	27674	-20.24	7031.5
														57.96	7371	19.32	36519
														37.72	5616.2	-7.36	10913
														227.24	19216	10.12	19426
														-15.64	7027.4	0.92	16148
														95.68	15609	-5.52	6636.3
														1474.8	262140	13.8	56514
														22.08	7529.2	-0.92	69333
														41.4	7290.6	-10.12	16050
														56.12	6332	0	5881.9
														28.52	19222	18.4	62982
														38.64	13095	15.64	5708
														40.48	8209	2.76	27553
														-12.88	5526.8	-0.92	16743
														91.08	12886	-11.04	27107
														18.4	5792.5	14.72	14304
														56.12	5782.6	-14.72	13910
														14.72	5553.9	7.36	15410
														39.56	6685.5	18.4	8282
														12.88	5403	9.2	12527
														160.08	31560	-13.8	5468.6
														71.76	6560.8	-10.12	21455
														63.48	25226	13.8	97666
														1.84	8498.5	16.56	12759
														319.24	85786	2.76	18963
														32.2	5744.9	33.12	237990
														424.12	22172	2.76	18693
														68.08	6843.7	11.04	96872
														79.12	13286	1.84	23199
														-2.76	6039.3	0.92	19998
														123.28	8410.7	24.84	98405
														44.16	6747.8	-14.72	5346.4
														66.24	24662	12.88	23376
														44.16	4739.6	22.08	41810
														128.8	13783	12.88	27572
														46.92	12267	-14.72	18434
														207	37973	11.96	20575
														151.8	35529	10.12	37863
														72.68	6213.1	46	158490
														19.32	244360	-2.76	23665
														-6.44	15492	-11.96	12439
														84.64	12060	-0.92	13113
														57.96	11201	-9.2	13725
														31.28	12358	-23	6039.3
														79.12	9254.5	17.48	32723
														6.44	5392.3	10.12	7777.7
														26.68	11199	-27.6	7917.9
														17.48	6161.5	-17.48	55617
														13.8	6602.6	13.8	11435
														-16.56	8150	7.36	45959
														102.12	25430	-5.52	30151
														21.16	5709.7	-13.8	33244
														258.52	28318	22.08	9157.8
														671.6	124620	-9.2	25865
														80.04	9011	1.84	15027
														166.52	18826	23.92	5047.9
														140.76	13947	16.56	262140
														56.12	13395	6.44	34392
														53.36	12949	13.8	26203
														21.16	9885.1	-12.88	8236.9
														146.28	16399	-7.36	27475
														-6.44	7067.6	-11.96	21871
														97.52	12680	-18.4	262140
														82.8	9066.7	32.2	156080
														43.24	25806	-5.52	70141
														114.08	15061	-9.2	27212
														148.12	11141	5.52	11874
														12.88	9401.3	21.16	37969
														71.76	6330.4	24.84	8209
														126.04	32321	4.6	27645
														57.96	5061	-10.12	29181
														383.64	46625	-16.56	22101
														171.12	29095	-3.68	25060
														53.36	10737	4.6	262140
														184.92	13758	12.88	46762
														40.48	12703	6.44	62095
														51.52	8527.2	0.92	14396
														399.28	79912	-21.16	8269.7
														319.24	63785	13.8	31255
														190.44	23495	11.96	69140
														73.6	6964.3	7.36	13987
														31.28	6311.5	6.44	14022
														38.64	13505	26.68	15532
														54.28	9795.7	-0.92	9607.9
														36.8	6165.6	-2.76	182150
														66.24	6518.2	46.92	15802
														32.2	15763	-7.36	95259
														20.24	12021	-6.44	15107
														33.12	29405	12.88	12919
														14.72	8211.5	0	32010
														94.76	7320.1	-14.72	12610
														-2.76	7832.6	-8.28	23417
														27.6	5614.5	-0.92	73800
														579.6	45078	-7.36	31542
														33.12	11530	-5.52	76860
														81.88	7371	-2.76	16851
														49.68	5772.8	6.44	13910
														108.56	16467	11.04	17709
														4.6	6391.1	0.92	39164
														19.32	5201.3	10.12	10954
														91.08	6463.2	3.68	27384
														242.88	51242	0	5425.9
														64.4	10505	9.2	28507
														109.48	11912	9.2	10535
														83.72	12188	10.12	57686
														46	5688.3	23.92	7508.7
														95.68	14462	7.36	9017.5
														190.44	50658	15.64	58575
														298.08	37452	-10.12	5977.8
														411.24	63060	-4.6	26620
														20.24	5050.4	0.92	12626
														121.44	22598	-3.68	4936.4
														46	6711.7	-6.44	57020
														232.76	6004.9	-4.6	26725
														24.84	7424.3	42.32	81028
														147.2	24259	20.24	5286.5
														-32.2	13796	0	71936
														64.4	9279.1	10.12	8225.4
														84.64	10712	13.8	26679
														31.28	6396.8	11.96	55432
														52.44	13559	9.2	35952
														83.72	16724	9.2	22974
														28.52	9999.1	-5.52	169810
														265.88	31628	20.24	7372.6
														79.12	18742	19.32	20531
														106.72	12766	21.16	5144.7
														206.08	16446	-4.6	37848
														53.36	8507.5	11.96	16416
														154.56	24507	-5.52	33684
														35.88	6903.6	-10.12	41442
														100.28	17194	27.6	35249
														19.32	6419	-9.2	4677.3
														94.76	10092	7.36	7618.6
														88.32	10767	-12.88	17593
														-4.6	9033.9	-9.2	9048.7
														84.64	7157	22.08	83228
														105.8	18574	3.68	26807
														14.72	9790.8	-1.84	27237
														105.8	13840	12.88	32159
														205.16	21641	4.6	4667.4
														64.4	6905.2	-23	189810
														59.8	12639	0.92	102710
														48.76	19368	-6.44	54828
														3.68	7429.2	33.12	187210
														1461.9	75629	-24.84	6151.6
														57.04	12769	-14.72	11364
														82.8	15233	3.68	7096.3
														50.6	6509.2	-5.52	45974
														57.96	11428	7.36	5725.2
														10.12	5025	-3.68	5144.7
														8.28	11863	13.8	262140
														388.24	45445	-21.16	30971
														276.92	14616	4.6	7152.9
														43.24	13036	4.6	6764.2
														348.68	97661	12.88	7422.6
														93.84	25796	28.52	14201
														69.92	7588.3	7.36	35600
														72.68	7557.9	-13.8	13683
														0.92	6857.7	14.72	5223.4
														53.36	13115	0.92	39363
														28.52	10258	-1.84	11355
														57.04	6719.9	0.92	9598.1
														7.36	5830.2	0.92	9724.4
														48.76	11384	7.36	50222
														1.84	5273.4	5.52	7639.1
														132.48	34785	-14.72	24491
														43.24	4905.2	63.48	262140
														13.8	6777.3	2.76	12884
														1001.9	262140	20.24	76966
														205.16	26314	-2.76	69312
														176.64	12072	-22.08	5934.3
														90.16	10789	0	8304.1
														37.72	4686.3	-22.08	11651
														195.96	27481	-5.52	5780.2
														106.72	11437	20.24	177770
														138	10539	-1.84	29376
														63.48	13168	5.52	32147
														95.68	9100.4	-15.64	7690
														142.6	7506.3	-13.8	54119
														90.16	12039	-1.84	12537
														0	8436.2	29.44	7348
														23.92	6421.4	17.48	49234
														194.12	33499	8.28	18630
														95.68	13209	-10.12	9338.2
														69	6031.9	12.88	10563
														57.04	5735.9	23	47559
														540.04	67553	24.84	101270
														463.68	34297	17.48	67967
														26.68	11260	-9.2	29431
														126.04	18765	23.92	4663.3
														71.76	8503.4	-18.4	8679.7
														586.04	99954	-10.12	21323
														132.48	5697.4	11.96	18361
														42.32	12942	26.68	38574
														111.32	28192	-10.12	38999
														97.52	11996	9.2	26389
														28.52	20794	27.6	21592
														190.44	19060	3.68	66974
														79.12	10042	-19.32	9466.9
														314.64	37558	-1.84	25240
														107.64	6778.9	-23.92	8586.2
														42.32	9546.4	6.44	36717
														191.36	44761	-17.48	5348.9
														51.52	38579	-11.96	6352.5
														43.24	7253.7	11.96	16316
														12.88	44673	-0.92	14775
														152.72	24618	-0.92	30642
														36.8	15454	11.04	26117
														92	11444	25.76	10241
														105.8	16202	56.12	262140
														114.08	11254	-5.52	11983
														11.04	5228.3	0.92	34333
														305.44	73535	51.52	149310
														-6.44	28091	14.72	10413
														78.2	11195	6.44	17414
														38.64	9042.1	-4.6	91840
														438.84	131320	-27.6	8596.1
														14.72	5163.5	3.68	28999
														50.6	13814	0.92	41243
														76.36	10845	-3.68	11445
														1.84	6122.9	116.84	262140
														61.64	5649	2.76	11218
														249.32	56092	-1.84	97875
														41.4	11395	1.84	29387
														106.72	16780	0	15598
														231.84	42328	35.88	161530
														42.32	15989	-23	4228.7
														252.08	41520	-25.76	6214
														131.56	17967	14.72	111270
														44.16	5895.8	7.36	11860
														43.24	6350.9	10.12	28033
														120.52	10973	14.72	11490
														142.6	6015.5	-14.72	5236.5
														30.36	7902.3	18.4	6774
														81.88	19241	-12.88	5061.9
														205.16	40345	15.64	6510
														195.04	33068	51.52	59334
														101.2	27577	14.72	14904
														138	20265	-2.76	124670
														148.12	9674.4	5.52	9398
														65.32	10430	-8.28	9977.8
														101.2	12923	24.84	37283
														292.56	28780	-0.92	25185
														54.28	11598	8.28	8872.4
														137.08	16054	1.84	12744
														40.48	5442.3	-9.2	10649
														36.8	21972	-8.28	6455.9
														-1.84	5576.8	0	54748
														192.28	33736	18.4	262140
														105.8	20662	0.92	50783
														122.36	11410	-14.72	5149.6
														190.44	14585	9.2	11082
														-2.76	29547	6.44	70814
														64.4	13432	-16.56	6479.6
														276.92	65011	1.84	16599
														-9.2	9293.1	21.16	6824.9
														144.44	12844	-12.88	98352
														69.92	13313	5.52	262140
														319.24	22576	30.36	15398
														32.2	7598.9	36.8	66568
														110.4	12304	11.96	25291
														-7.36	10416	-13.8	59591
														-8.28	9068.4	-3.68	5617.8
														92.92	17728	-18.4	45959
														102.12	11510	-10.12	14259
														25.76	5826.9	-13.8	6371.4
														66.24	12229	-7.36	34981
														400.2	17104	-1.84	8298.4
														11.96	5265.2	0	10709
														41.4	11021	0	89012
														74.52	8821.6	-19.32	6981.5
														86.48	14220	-21.16	6224.6
														11.96	6797.8	22.08	4738
														319.24	65167	26.68	19964
														286.12	36012	30.36	66254
														69	13622	-5.52	6104.9
														2.76	5668.7	-20.24	8495.2
														206.08	13269	19.32	120150
														63.48	7365.2	5.52	23814
														14.72	7612.9	-19.32	6342.7
														221.72	98185	-9.2	94624
														23.92	10644	-16.56	262140
														45.08	5673.6	-11.96	19706
														27.6	7650.6	14.72	31725
														43.24	19152	5.52	11838
														249.32	26858	35.88	168690
														92	12750	-5.52	25116
														22.08	5625.2	-4.6	13905
														167.44	38819	-9.2	39932
														219.88	40537	-14.72	14866
														79.12	9728.5	7.36	33643
														216.2	34051	0.92	47510
														71.76	16538	-22.08	86408
														51.52	7803.9	7.36	9547.3
														172.96	40820	-1.84	7200.4
														34.96	5678.5	1.84	4405
														30.36	8062.2	-2.76	12954
														63.48	6951.1	16.56	7569.4
														58.88	11593	-4.6	109330
														0.92	22285	-20.24	97862
														170.2	17659	-2.76	7385.7
														79.12	35655	17.48	9310.3
														258.52	58462	-10.12	13876
														310.96	12641	-8.28	27208
														117.76	12125	20.24	15808
														48.76	5102	-4.6	41703
														165.6	27814	1.84	20038
														159.16	29742	1.84	8063.1
														58.88	12681	-1.84	51882
														329.36	43190	-4.6	8341.9
														88.32	21930	-0.92	7252.1
														9.2	6145.1	20.24	32775
														96.6	26263	6.44	22942
														79.12	10593	18.4	213310
														62.56	9479.2	-16.56	74144
														295.32	40006	8.28	10354
														34.96	5102.9	13.8	30563
														8.28	8985.6	3.68	12995
														61.64	6805.2	27.6	262140
														197.8	33278	22.08	87907
														138.92	13081	-1.84	77403
														191.36	6685.5	-2.76	7237.3
														92.92	11123	3.68	22626
														145.36	13019	9.2	14407
														92	17573	-6.44	17757
														207	23518	2.76	14202
														14.72	10180	24.84	40909
														560.28	144670	21.16	4674.8
														469.2	106160	2.76	46601
														154.56	24069	23	68753
														107.64	7389	8.28	44719
														197.8	27879	1.84	38743
														32.2	5613.7	19.32	32748
														185.84	41440	16.56	17925
														122.36	11200	11.04	20067
														38.64	14540	0.92	21796
														189.52	52112	31.28	26636
														35.88	7479.2	5.52	7847.4
														89.24	15545	11.96	26374
														356.96	75728	-1.84	6907.7
														108.56	12287	-1.84	5167.6
														120.52	8679.7	-16.56	69895
														62.56	6339.4	-23.92	5640
														1380.9	262140	-13.8	9225
														138.92	18234	-0.92	10289
														135.24	8556.7	24.84	158710
														22.08	5101.2	5.52	9012.6
														184	18288	-10.12	262140
														80.04	54675	0	31080
														228.16	19699	6.44	17335
														155.48	24629	34.04	51526
														112.24	28104	-0.92	106620
														478.4	43544	5.52	23401
														111.32	14152	-1.84	262140
														105.8	19139	-13.8	102360
														208.84	19924	25.76	14255
														40.48	12824	12.88	14930
														239.2	28535	-19.32	7023.3
														20.24	5052.8	10.12	23404
														76.36	6952.8	0.92	7841.7
														52.44	5194.7	-5.52	31907
														130.64	55886	-2.76	20891
														126.96	18600	-1.84	60058
														80.04	8145.9	-12.88	24988
														82.8	8503.4	-15.64	7083.2
														69	12676	11.96	7000.3
														22.08	6542	26.68	5553
														115.92	16151	-0.92	7877.7
														111.32	8303.3	-4.6	31657
														131.56	15098	-11.04	6660
														161	40361	14.72	10479
														122.36	18812	11.04	17741
														74.52	12594	-16.56	10549
														56.12	8960.1	-16.56	5061.9
														58.88	17296	-10.12	15260
														75.44	11127	-4.6	28526
														42.32	6110.6	-1.84	16696
														19.32	5868.7	61.64	164950
														2.76	8591.1	-23.92	14534
														52.44	16960	-11.96	262140
														69.92	15219	9.2	43177
														71.76	17705	68.08	262140
														382.72	67097	-11.96	5980.3
														16.56	7169.3	-7.36	45495
														71.76	11819	23	262140
														12.88	8315.6	14.72	27664
														65.32	9402.9	-23	10517
														131.56	15820	-8.28	16189
														24.84	4375.5	-18.4	12899
														167.44	20279	10.12	20914
														6.44	11469	27.6	60663
														381.8	78054	-1.84	262140
														1164.7	262140	0	33027
														205.16	29986	-4.6	13387
														54.28	10954	11.04	49358
														81.88	11673	-18.4	6105.7
														217.12	8750.2	-1.84	25452
														72.68	6359.1	-5.52	66026
														148.12	16807	0	19609
														44.16	5522.7	-11.96	7283.2
														126.96	6716.6	5.52	27611
														6.44	14011	-4.6	13070
														270.48	62678	-2.76	16918
														435.16	43493	-7.36	52326
														262.2	44576	-4.6	15610
														-22.08	5741.6	-4.6	50569
														161.92	15154	3.68	12676
														150.88	25259	-3.68	13947
														29.44	4733.9	12.88	12772
														73.6	6226.3	-14.72	5882.7
														95.68	101680	23.92	51408
														67.16	12768	-4.6	23509
														128.8	28389	5.52	10612
														124.2	13377	17.48	7224.2
														45.08	8500.1	0	12591
														7.36	8975.7	13.8	24225
														-11.04	8700.2	-0.92	33902
														135.24	9917.1	3.68	16600
														259.44	83126	-24.84	7338.2
														82.8	19389	-8.28	28642
														514.28	44264	-18.4	5773.6
														59.8	9687.5	-10.12	262140
														239.2	17306	-10.12	53516
														41.4	5956.5	1.84	14222
														74.52	10409	10.12	54806
														51.52	9516.9	-22.08	7638.3
														131.56	20026	-19.32	5044.6
														53.36	4918.4	-11.96	11634
														149.04	16670	-15.64	4961
														142.6	32176	3.68	20096
														100.28	10381	-6.44	5776.9
														-4.6	17429	11.96	64908
														246.56	43577	16.56	84949
														120.52	11191	8.28	5625.2
														20.24	6865	-19.32	74321
														70.84	12366	-14.72	11678
														96.6	9148.7	-14.72	58583
														286.12	41335	-4.6	21733
														138.92	27694	-5.52	150480
														88.32	5888.4	-11.96	20856
														86.48	8413.2	14.72	79902
														107.64	10215	12.88	81683
														83.72	16472	0.92	29846
														53.36	28048	-7.36	11393
														92	13203	-25.76	5832.7
														29.44	6196.7	-16.56	8283.6
														107.64	12930	3.68	11473
														114.08	6998.7	23	7399.7
														103.04	17063	-8.28	22348
														279.68	56635	-20.24	14529
														223.56	23313	19.32	11808
														197.8	37067	-0.92	7967.9
														50.6	9978.6	22.08	49749
														5.52	9398	0.92	77294
														154.56	8737.9	-15.64	6930.6
														63.48	17123	23	137670
														0.92	9000.3	11.96	10236
														20.24	7023.3	-19.32	13305
														57.96	20998	4.6	14908
														80.04	8468.1	9.2	42525
														81.88	30365	17.48	126870
														608.12	141530	-2.76	11601
														28.52	5822.8	-17.48	66340
														-17.48	8840.4	-16.56	19685
														19.32	5689.2	14.72	18320
														111.32	13268	-14.72	15194
														-6.44	5268.5	-25.76	6749.4
														299	70536	30.36	241620
														297.16	66390	0.92	20431
														877.68	114030	7.36	16590
														72.68	7202.1	9.2	16443
														31.28	6174.6	-8.28	20169
														0	5679.3	-14.72	10586
														19.32	11147	7.36	16065
														72.68	6713.3	21.16	27824
														179.4	35532	3.68	22589
														62.56	12632	10.12	17721
														207.92	7182.4	19.32	4504.3
														953.12	262140	-11.96	20889
														21.16	5748.2	14.72	7176.6
														271.4	34973	10.12	10971
														120.52	20756	15.64	12083
														17.48	6375.5	5.52	29253
														24.84	5174.2	14.72	4911
														74.52	11008	2.76	138780
														28.52	5849.9	5.52	88550
														96.6	6256.6	4.6	26279
														114.08	25530	20.24	86973
														-4.6	7524.3	1.84	12397
														48.76	16926	-1.84	55602
														43.24	5302.9	11.04	35113
														13.8	5229.1	-11.96	94751
														57.04	6502.6	-0.92	10630
														20.24	8106.5	-14.72	12179
														57.04	7661.3	17.48	186090
														53.36	8109	5.52	5170.1
														188.6	35685	14.72	98421
														0	12088	10.12	44710
														228.16	37724	23	262140
														67.16	12650	-3.68	8337.8
														85.56	17342	20.24	24367
														8.28	4845.4	-4.6	8830.6
														418.6	64214	-16.56	67019
														21.16	9267.6	10.12	19628
														18.4	11751	8.28	198620
														218.04	19985	1.84	262140
														5.52	13560	22.08	5918.8
														125.12	24283	-2.76	9361.9
														98.44	15755	10.12	7756.4
														-11.04	21073	7.36	102950
														132.48	24845	-1.84	11916
														31.28	6750.2	34.96	131020
														13.8	12997	1.84	6766.6
														389.16	23819	-10.12	17113
														161	47740	6.44	14954
														-9.2	5997.5	0	41913
														0	6377.1	24.84	59674
														12.88	9294.7	5.52	18542
														273.24	52582	-2.76	8417.3
														20.24	5882.7	-5.52	18780
														27.6	6642.8	16.56	6222.2
														174.8	13422	-30.36	4732.2
														17.48	7037.2	1.84	63223
														23	10540	14.72	4923.3
														39.56	9667.8	-8.28	19672
														87.4	21139	-20.24	8755.1
														70.84	9389	-12.88	67847
														151.8	24121	-1.84	12328
														101.2	20966	82.8	262140
														27.6	7255.4	-22.08	6631.3
														76.36	16961	88.32	262140
														175.72	53281	-2.76	15329
														14.72	7167.6	8.28	7383.3
														87.4	11888	13.8	9710.4
														16.56	7441.5	15.64	67885
														27.6	13355	19.32	15767
														70.84	7334.9	-8.28	54608
														125.12	17298	3.68	16433
														805	227530	17.48	25931
														185.84	32651	18.4	262140
														221.72	22994	-3.68	64082
														345.92	38877	-21.16	5322.6
														61.64	5729.3	-2.76	90384
														124.2	13183	13.8	5859.7
														0	10205	6.44	22414
														48.76	7654.7	-10.12	12530
														586.96	151030	7.36	9359.5
														-23.92	5919.6	-15.64	137600
														218.96	13846	7.36	63147
														25.76	5851.5	9.2	8446
														-11.96	19304	5.52	5919.6
														105.8	26307	10.12	30253
														413.08	48417	-7.36	20511
														151.8	27208	13.8	220210
														43.24	12077	-22.08	18668
														-1.84	5151.2	-8.28	6250.9
														935.64	172200	11.04	5630.9
														159.16	15978	1.84	6150.8
														133.4	25630	-11.04	17447
														54.28	5654.7	3.68	31084
														68.08	9885.9	8.28	12111
														151.8	7746.5	-11.04	40150
														14.72	25832	0	52644
														124.2	78085	0	41748
														75.44	7040.5	-13.8	32217
														126.04	20971	-5.52	40526
														581.44	29843	-0.92	5045.5
														47.84	7762.1	23.92	7442.3
														76.36	12858	-5.52	44656
														80.04	13122	-13.8	23473
														59.8	5524.3	26.68	4993.8
														20.24	6709.2	7.36	12448
														219.88	21538	-23	13838
														-11.04	5823.6	-6.44	57396
														-3.68	19036	10.12	7149.6
														53.36	9702.2	-16.56	8176.2
														151.8	10910	-7.36	23334
														102.12	34018	-3.68	9713.7
														15.64	7717	-15.64	262140
														38.64	7868.7	6.44	8096.7
														55.2	8154.1	7.36	19167
														172.96	25598	0	7007.7
														41.4	5247.2	11.96	35618
														706.56	41449	7.36	11396
														42.32	6561.6	16.56	37535
														43.24	8776.5	-10.12	8798.6
														4.6	7433.3	-2.76	99979
														87.4	16758	14.72	6937.2
														12.88	5926.1	-3.68	9412.8
														62.56	8628.9	-7.36	55620
														139.84	27669	13.8	31823
														67.16	12583	11.96	15965
														80.04	17021	0	10298
														171.12	25828	-8.28	65825
														303.6	10435	-2.76	29457
														94.76	15770	14.72	5961.4
														2.76	5839.2	28.52	57997
														102.12	23623	8.28	11355
														17.48	4934.8	-11.96	9307.8
														83.72	15687	11.96	262140
														43.24	7091.4	-6.44	26426
														181.24	46622	-26.68	27847
														35.88	10991	19.32	65198
														445.28	96109	-8.28	98797
														1071.8	61145	8.28	50882
														89.24	8956	2.76	30799
														295.32	59756	-19.32	12252
														48.76	6618.2	22.08	8377.9
														58.88	9457.9	-3.68	28001
														92	23146	-5.52	262140
														150.88	34915	-3.68	33744
														398.36	39851	-12.88	240450
														909.88	188420	36.8	28476
														-1.84	9545.6	17.48	6459.1
														501.4	63536	-0.92	9119.2
														23	6925.7	-6.44	36038
														136.16	20935	-12.88	9252.1
														149.04	35016	3.68	14580
														92.92	11931	3.68	21623
														344.08	21541	0.92	50027
														350.52	109320	23	74014
														20.24	6355	10.12	25135
														310.04	53670	15.64	7342.3
														271.4	41969	-23.92	8249.2
														87.4	8799.4	16.56	12087
														54.28	14352	-25.76	7657.2
														58.88	6892.1	-0.92	91429
														119.6	11095	0	8754.3
														12.88	5070.1	-10.12	5913.8
														30.36	5313.6	-2.76	39476
														73.6	10722	13.8	6481.3
														36.8	17891	-19.32	6769.9
														216.2	35075	23	8751
														563.96	62361	9.2	35841
														77.28	8688.7	26.68	262140
														75.44	14936	-0.92	16182
														264.04	13254	30.36	12874
														273.24	33633	-8.28	11027
														166.52	26728	6.44	14231
														334.88	72372	18.4	50473
														237.36	15845	18.4	138070
														25.76	8116.4	-0.92	59047
														1.84	11304	-2.76	25279
														66.24	6448.5	52.44	131130
														125.12	12011	32.2	117440
														-8.28	5293.9	18.4	7245.5
														74.52	8164.7	-0.92	27708
														201.48	47976	55.2	262140
														34.04	5073.3	-23.92	59181
														47.84	4769.9	-13.8	26522
														76.36	8682.2	-5.52	12290
														103.96	7679.3	0	5990.9
														164.68	24689	0.92	26734
														337.64	64666	23.92	7391.5
														1677.2	262140	6.44	81142
														294.4	46706	0	50185
														292.56	47993	26.68	8339.4
														144.44	15882	3.68	5444.8
														260.36	41056	93.84	262140
														19.32	6070.5	12.88	14174
[truncated: 48,004 more rows]
[truncated: 5 more columns]

## Sheet: Fig. 3
B								C										D							E					F					G						H					I
																		sec	0min	10min	30min	60min	180min		mut		WT								min	a_wt	awt_sd	a_mut	amut_sd		mut		WT
																		0	1	1	1	1	1		mean	SD	mean	SD							0	784.31	306.93	664.8	200.51		mean	SD	mean	SD
																		0.2	1	0.99985	1	1	0.99962		1	0	1.479	0.06							10	5909.4	1703.1	827.31	272.22		1	0	1.31	0.11
																		0.4	1.0003	0.99991	1.0001	0.99992	0.99947												30	10933	3450	997.48	325.05
																		0.6	1.0003	0.99988	1.0009	0.99984	0.99947			test1	1.5186								60	17516	3979.7	1300.3	479.73			test1	1.4708
																		0.8	1.0001	0.99985	1.0005	0.99965	0.99982			test2	1.4097								120	33263	4432.7	1587.4	573.88			test2	1.3714
																		1	1.0002	1.0004	1.0002	0.99975	0.99985			test3	1.5071															test3	1.2561
																		1.2	0.99971	1.0001	1.0004	0.99992	0.99975
																		1.4	0.99984	1.0001	1.0003	0.99997	0.99975
																		1.6	1.0004	1	1.0012	0.99995	1
																		1.8	1.0007	1.0002	1.0007	1.0001	0.99954
																		2	1.0001	1	1.0003	0.99965	0.99958
																		2.2	1.0003	1	1.0002	0.99937	0.99973
																		2.4	1.0007	0.99989	1.0009	0.99959	1
																		2.6	1.0002	0.99965	1.001	0.99996	0.99995
																		2.8	0.99994	0.99971	1.0011	1.0001	0.9998
																		3	1.0002	0.99974	1.0012	0.99978	0.99983
																		3.2	1.0005	0.99996	1.0012	0.99979	0.99988
																		3.4	1.0003	1.0001	1.0014	0.99932	0.99977
																		3.6	1.0008	1.0004	1.0011	0.99941	0.99956
																		3.8	1.0007	1.0003	1.0013	0.99979	0.99971
																		4	1.0005	1.0001	1.0016	0.99996	1.0002
																		4.2	1.0004	1	1.0011	0.99981	0.99993
																		4.4	1.0001	1.0003	1.0008	0.99979	0.99969
																		4.6	0.99946	1.0005	1.0008	0.99987	0.99939
																		4.8	1.0003	1	1.0007	1	0.99985
																		5	1.0011	0.99978	1.0005	1	1.0002
																		5.2	1.0006	0.99985	1.0003	1	1.0004
																		5.4	1.0009	1.0005	1.0007	0.99949	1.0008
																		5.6	1.0008	1.0007	1.0005	0.99984	1.0006
																		5.8	0.99966	1.0007	1.0004	1.0002	1.0003
																		6	0.99974	1.0007	1.0008	1	0.99997
																		6.2	1.0001	1.0005	1.0011	1	0.99999
																		6.4	1.0003	1.0004	1.0009	0.99994	1.0001
																		6.6	1.0001	1.0004	1.001	0.99967	1.0002
																		6.8	0.99996	1.0004	1.0007	0.99962	1.0002
																		7	0.99979	1.0006	1.0011	0.99994	1
																		7.2	1.0001	1.0008	1.0017	1.0002	0.99966
																		7.4	1.0001	1.0005	1.0007	1	0.99982
																		7.6	0.99967	1.0007	1.0007	1.0002	0.9999
																		7.8	0.99976	1.0006	1.0004	1.0001	1.0001
																		8	1	1.0008	1.0006	0.99996	0.99993
																		8.2	1.0005	1.0009	1.0005	0.99999	0.99997
																		8.4	1.0006	1.001	1.0009	0.99972	0.99993
																		8.6	1.0011	1.0006	1.0006	0.9999	0.99987
																		8.8	1.0014	1.0007	1.0005	0.9999	0.99995
																		9	1.001	1.0009	1.0012	0.99984	0.99995
																		9.2	1.0017	1.0011	1.0012	1.0001	0.99979
																		9.4	1.0007	1.0009	1.0014	1.0001	0.99969
																		9.6	1.0008	1.0008	1.0013	1	0.9998
																		9.8	1.0006	1.0006	1.0015	1.0001	0.99994
																		10	1.0008	1.0004	1.001	1.0001	0.99992
																		10.2	1.001	1.0005	1.0014	0.99992	0.99966
																		10.4	1.0013	1.0005	1.0013	0.99979	0.99969
																		10.6	1.0011	1.0008	1.001	1.0001	0.99962
																		10.8	1.0011	1.0013	1.0013	1.0002	0.99984
																		11	1.0007	1.0011	1.0012	1	0.99987
																		11.2	1.0013	1.0009	1.001	0.99997	0.99989
																		11.4	1.0018	1.001	1.0011	0.99994	0.99988
																		11.6	1.0016	1.001	1.0009	0.99972	1
																		11.8	1.0017	1.001	1.0015	0.99973	1.0002
																		12	1.0014	1.0012	1.0016	0.99993	1
																		12.2	1.0006	1.0014	1.001	0.99999	1.0001
																		12.4	1.0009	1.0013	1.0007	1.0001	0.99986
																		12.6	1.0017	1.0012	1.0006	0.99994	1.0001
																		12.8	1.002	1.0013	1.0004	1.0001	0.99994
																		13	1.0014	1.0012	1.0007	1	0.99985
																		13.2	1.0007	1.0013	1.0009	1	0.99987
																		13.4	1.0005	1.001	1.0015	1	0.99999
																		13.6	1.0005	1.0012	1.0009	1.0001	1.0002
																		13.8	1.0011	1.0012	1.0006	0.99988	1.0003
																		14	1.0006	1.0013	1.0004	1	1.0002
																		14.2	1.001	1.0012	1.0012	0.99973	1.0002
																		14.4	1.0016	1.0017	1.0015	0.99963	1
																		14.6	1.0015	1.002	1.0015	0.99964	0.99972
																		14.8	1.0013	1.0017	1.0006	0.99997	1.0002
																		15	1.001	1.0017	1.0011	1.0002	1.0002
																		15.2	1.0012	1.0016	1.0008	0.99997	1.0001
																		15.4	1.0009	1.0017	1.0014	0.99994	1
																		15.6	1.0015	1.0018	1.001	0.99969	1.0001
																		15.8	1.0011	1.0021	1.0018	0.99987	1.0003
																		16	1.001	1.002	1.0011	0.99988	1.0003
																		16.2	1.0007	1.0018	1.0011	0.99982	1.0005
																		16.4	1.0006	1.0015	1.0003	0.99999	1.0004
																		16.6	1.0009	1.0014	1.0007	1.0002	1.0001
																		16.8	1.0007	1.0013	1.0012	1.0001	0.99993
																		17	1.0013	1.0016	1.0017	0.9999	1.0001
																		17.2	1.001	1.0017	1.0014	0.9994	1.0006
																		17.4	1.0011	1.0016	1.001	0.99949	1.0008
																		17.6	1.0009	1.0017	1.001	0.99989	1.0006
																		17.8	1.0012	1.0018	1.0011	0.99961	1.0005
																		18	1.0021	1.0018	1.0014	0.99965	1.0003
																		18.2	1.002	1.0015	1.0011	0.99986	1.0003
																		18.4	1.0016	1.0018	1.0008	1.0001	1.0001
																		18.6	1.0014	1.0019	1.0014	1.0003	1.0004
																		18.8	1.0006	1.0018	1.0013	1.0003	1.0004
																		19	1.0008	1.002	1.0014	0.99995	1.0005
																		19.2	1.0013	1.002	1.0012	0.99972	1.0006
																		19.4	1.0013	1.0024	1.0014	1.0001	1.0007
																		19.6	1.0008	1.0023	1.0019	0.99997	1.0005
																		19.8	1.0016	1.0024	1.0019	0.99964	1.0005
																		20	1.0014	1.0019	1.0013	0.99951	1.0004
																		20.2	1.0012	1.0022	1.0007	0.99993	1.0002
																		20.4	1.0007	1.0025	1.0005	1.0001	1.0004
																		20.6	1.0005	1.0026	1.0012	1.0005	1.0007
																		20.8	1.0012	1.0026	1.001	1.0005	1.0009
																		21	1.0015	1.002	1.0009	1	1.0007
																		21.2	1.0012	1.0018	1.0014	0.99974	1.0007
																		21.4	1.0006	1.0018	1.0009	1	1.0005
																		21.6	1.0004	1.0018	1.0006	0.99993	1.0004
																		21.8	1.0011	1.0023	1.0002	0.99999	1.0004
																		22	1.0016	1.0027	1.0007	0.99969	1.0003
																		22.2	1.0012	1.0029	1.0012	1.0002	1.0003
																		22.4	1.0017	1.0026	1.002	1.0001	1.0001
																		22.6	1.0013	1.0026	1.002	0.99993	1.0004
																		22.8	1.0011	1.0033	1.0019	0.99996	1.0004
																		23	1.0008	1.003	1.0016	0.99983	1.0002
																		23.2	1.0014	1.0026	1.0005	0.9999	0.99982
																		23.4	1.0018	1.0025	1.0001	0.99989	0.99991
																		23.6	1.0012	1.0029	1.0005	0.99998	0.99985
																		23.8	1.0011	1.0029	1.0014	0.99975	1.0004
																		24	1.0006	1.0029	1.0015	0.99977	1.0003
																		24.2	1.0008	1.0032	1.0018	0.9999	1.0004
																		24.4	1.0005	1.0031	1.002	1.0001	0.99993
																		24.6	1.0018	1.0031	1.0017	1.0002	1.0005
																		24.8	1.0023	1.0032	1.0013	0.99993	1.0001
																		25	1.0028	1.0034	1.0011	0.99989	1.0002
																		25.2	1.0023	1.0035	1.0013	1	1.0005
																		25.4	1.0014	1.003	1.0007	1.0001	1.0005
																		25.6	1.0009	1.0031	1.0007	1	1.0005
																		25.8	1.0006	1.003	1.0007	0.99997	1.0007
																		26	1.0008	1.0035	1.0013	0.99973	1.0006
																		26.2	1.0014	1.003	1.0009	0.99999	1.0002
																		26.4	1.0017	1.003	1.0017	1.0003	0.99994
																		26.6	1.002	1.0032	1.0015	1.0004	1.0002
																		26.8	1.0027	1.0029	1.0008	1.0002	1
																		27	1.0023	1.0029	1.0009	1.0003	1.0002
																		27.2	1.0023	1.0024	1.0016	1.0003	1.0004
																		27.4	1.0019	1.0026	1.0014	0.99998	1.0003
																		27.6	1.0017	1.0028	1.0016	0.99966	0.99998
																		27.8	1.0022	1.0031	1.0017	0.9999	1
																		28	1.0022	1.0033	1.0018	0.99993	1.0003
																		28.2	1.0023	1.0039	1.0015	1.0002	1.0006
																		28.4	1.0022	1.0041	1.0016	1.0001	1.0002
																		28.6	1.0024	1.0037	1.0016	1.0002	1.0006
																		28.8	1.0031	1.0034	1.0011	1.0001	1.0006
																		29	1.0027	1.003	1.0013	1.0002	1.0006
																		29.2	1.0025	1.0029	1.0007	0.99978	1.0006
																		29.4	1.0018	1.0031	1.0015	0.99941	1.0004
																		29.6	1.0022	1.0036	1.0015	0.99949	1.0004
																		29.8	1.0027	1.0033	1.0019	0.99956	1.0004
																		30	1.0024	1.0033	1.0018	0.9998	1.0003
																		30.2	1.0022	1.0034	1.0015	0.99971	1.0001
																		30.4	1.003	1.0035	1.0006	0.9998	0.99987
																		30.6	1.0027	1.0036	1.0009	0.99948	0.99968
																		30.8	1.0018	1.0037	1.001	0.99909	0.99987
																		31	1.002	1.0041	1.0062	0.99857	0.99982
																		31.2	1.0023	1.0051	1.0161	0.99806	0.99978
																		31.4	1.0021	1.0067	1.0275	0.99801	0.99974
																		31.6	1.0024	1.0081	1.0341	0.99772	0.99966
																		31.8	1.0028	1.0088	1.0363	0.9976	0.99959
																		32	1.0033	1.0091	1.0365	0.99751	0.99951
																		32.2	1.0118	1.0089	1.0367	0.99735	0.99923
																		32.4	1.0305	1.0085	1.0365	0.99712	0.99936
																		32.6	1.0532	1.0088	1.0357	0.9973	0.99925
																		32.8	1.0673	1.0088	1.0355	0.99721	0.99908
																		33	1.0731	1.0088	1.035	0.99755	0.99866
																		33.2	1.0748	1.0084	1.0352	0.99737	0.99886
																		33.4	1.0746	1.0079	1.0349	0.99727	0.99845
																		33.6	1.074	1.0079	1.0348	0.99643	0.99844
																		33.8	1.0745	1.0082	1.0343	0.99634	0.99792
																		34	1.0742	1.0092	1.0342	0.99646	0.998
																		34.2	1.0736	1.0087	1.0336	0.99669	0.99809
																		34.4	1.0723	1.0086	1.0332	0.99648	0.9984
																		34.6	1.0729	1.0087	1.0329	0.99618	0.9978
																		34.8	1.0725	1.0089	1.033	0.99589	0.99783
																		35	1.073	1.0083	1.0334	0.99609	0.99734
																		35.2	1.0737	1.0085	1.033	0.99605	0.99714
																		35.4	1.0728	1.0086	1.0329	0.99584	0.99718
																		35.6	1.0723	1.0088	1.0332	0.99555	0.99689
																		35.8	1.0719	1.0088	1.0334	0.99561	0.99646
																		36	1.0707	1.0088	1.0326	0.99513	0.99594
																		36.2	1.071	1.0089	1.0318	0.99499	0.996
																		36.4	1.0713	1.0089	1.032	0.99492	0.99601
																		36.6	1.0717	1.009	1.0322	0.99498	0.99579
																		36.8	1.0712	1.0085	1.0323	0.99493	0.99564
																		37	1.0708	1.0089	1.0317	0.99496	0.99541
																		37.2	1.0705	1.0089	1.0314	0.99434	0.99521
																		37.4	1.07	1.0088	1.0311	0.99402	0.99474
																		37.6	1.0699	1.0085	1.0305	0.99385	0.99416
																		37.8	1.0692	1.0086	1.0306	0.99368	0.99408
																		38	1.0691	1.0087	1.0309	0.99327	0.9939
																		38.2	1.069	1.0088	1.0302	0.9934	0.99348
																		38.4	1.0693	1.0088	1.03	0.99338	0.99295
																		38.6	1.069	1.0088	1.0299	0.99308	0.99233
																		38.8	1.0697	1.0091	1.0299	0.9928	0.99237
																		39	1.0693	1.0091	1.0297	0.99251	0.99209
																		39.2	1.0697	1.0087	1.0294	0.99233	0.99184
																		39.4	1.0701	1.0082	1.0293	0.99227	0.99184
																		39.6	1.0693	1.0084	1.0293	0.99218	0.99157
																		39.8	1.0689	1.0083	1.0291	0.99204	0.9909
																		40	1.0689	1.0085	1.0286	0.99173	0.99054
																		40.2	1.0683	1.0089	1.0276	0.99116	0.99059
																		40.4	1.0683	1.0086	1.028	0.99112	0.99023
																		40.6	1.0689	1.0083	1.0283	0.99084	0.99008
																		40.8	1.0682	1.0079	1.0281	0.99125	0.98901
																		41	1.0679	1.008	1.0281	0.99106	0.98835
																		41.2	1.0677	1.008	1.0283	0.99042	0.98811
																		41.4	1.0676	1.0083	1.0275	0.99003	0.98831
																		41.6	1.0679	1.0081	1.0271	0.9899	0.98794
																		41.8	1.0676	1.0082	1.0271	0.98953	0.98742
																		42	1.0674	1.0083	1.0273	0.98897	0.98716
																		42.2	1.0673	1.0081	1.0268	0.98872	0.98701
																		42.4	1.0672	1.0084	1.0264	0.98898	0.98697
																		42.6	1.0664	1.0088	1.0258	0.98876	0.98672
																		42.8	1.067	1.009	1.0259	0.98852	0.98609
																		43	1.0667	1.0087	1.0263	0.9885	0.98535
																		43.2	1.0666	1.0085	1.0256	0.98819	0.9853
																		43.4	1.0663	1.0087	1.0255	0.9877	0.98503
																		43.6	1.0661	1.0083	1.0258	0.98736	0.98447
																		43.8	1.066	1.0082	1.0254	0.98717	0.98409
																		44	1.0666	1.0083	1.026	0.98703	0.98365
																		44.2	1.0662	1.0084	1.025	0.98659	0.98325
																		44.4	1.0653	1.0082	1.0243	0.98641	0.98311
																		44.6	1.0639	1.0079	1.0247	0.98637	0.9824
																		44.8	1.0639	1.008	1.0243	0.98664	0.9817
																		45	1.065	1.0082	1.0243	0.98643	0.98101
																		45.2	1.0651	1.0083	1.024	0.98585	0.98103
																		45.4	1.0659	1.0086	1.0243	0.98554	0.98083
																		45.6	1.0653	1.0085	1.024	0.98525	0.98039
																		45.8	1.0649	1.0082	1.0237	0.98502	0.98
																		46	1.0648	1.0082	1.0233	0.98476	0.97967
																		46.2	1.0639	1.0081	1.0224	0.98449	0.97931
																		46.4	1.065	1.0076	1.022	0.9844	0.97873
																		46.6	1.0651	1.0078	1.0221	0.98419	0.97832
																		46.8	1.0649	1.0081	1.0223	0.98395	0.97803
																		47	1.0645	1.0082	1.0218	0.98369	0.97747
																		47.2	1.0644	1.0083	1.0216	0.98339	0.97698
																		47.4	1.0641	1.0084	1.0213	0.98321	0.97653
																		47.6	1.0638	1.0079	1.021	0.98309	0.97555
																		47.8	1.0641	1.008	1.0209	0.98276	0.97499
																		48	1.0643	1.008	1.0207	0.98244	0.97483
																		48.2	1.0643	1.0084	1.0206	0.98224	0.97479
																		48.4	1.0632	1.0081	1.0202	0.98193	0.97427
																		48.6	1.0627	1.0081	1.0201	0.9815	0.97347
																		48.8	1.0624	1.008	1.0194	0.98148	0.97311
																		49	1.0627	1.0083	1.0194	0.98095	0.97252
																		49.2	1.0626	1.0081	1.02	0.98084	0.97228
																		49.4	1.0619	1.008	1.0194	0.98059	0.97192
																		49.6	1.0621	1.0077	1.0197	0.98044	0.97154
																		49.8	1.0617	1.0077	1.0195	0.98018	0.97118
																		50	1.0614	1.008	1.0191	0.98	0.97039
																		50.2	1.0614	1.0078	1.019	0.9796	0.96996
																		50.4	1.0614	1.0073	1.019	0.97912	0.96952
																		50.6	1.0618	1.0079	1.0186	0.97897	0.96872
																		50.8	1.0621	1.0079	1.0186	0.97879	0.96843
																		51	1.0626	1.008	1.0189	0.97841	0.96846
																		51.2	1.0621	1.0079	1.0184	0.978	0.96821
																		51.4	1.0619	1.0081	1.0179	0.97825	0.96768
																		51.6	1.0619	1.008	1.0177	0.97825	0.96721
																		51.8	1.061	1.0078	1.0176	0.9778	0.96687
																		52	1.0613	1.0076	1.0173	0.97766	0.96603
																		52.2	1.0611	1.0074	1.0172	0.97695	0.96555
																		52.4	1.0614	1.0075	1.0173	0.97682	0.96505
																		52.6	1.0614	1.0075	1.017	0.97675	0.96455
																		52.8	1.0612	1.0075	1.0165	0.97658	0.96404
																		53	1.0609	1.0074	1.0159	0.97653	0.96363
																		53.2	1.0613	1.0075	1.0154	0.97631	0.96333
																		53.4	1.0605	1.0075	1.0157	0.97576	0.96328
																		53.6	1.0606	1.0076	1.0155	0.97593	0.96257
																		53.8	1.0602	1.0075	1.0149	0.9756	0.96217
																		54	1.0599	1.0077	1.0148	0.97472	0.96152
																		54.2	1.0602	1.0073	1.0148	0.97416	0.96115
																		54.4	1.061	1.0071	1.0142	0.97389	0.96065
																		54.6	1.0609	1.0074	1.0137	0.97413	0.96002
																		54.8	1.0603	1.0073	1.0143	0.97364	0.95934
																		55	1.0605	1.0073	1.0129	0.97312	0.95898
																		55.2	1.0598	1.0075	1.0126	0.97318	0.95858
																		55.4	1.0606	1.0078	1.0127	0.97289	0.95826
																		55.6	1.0604	1.0076	1.0135	0.97272	0.95767
																		55.8	1.0599	1.007	1.0134	0.97223	0.95724
																		56	1.0593	1.0071	1.013	0.97228	0.95675
																		56.2	1.0593	1.007	1.0121	0.97233	0.9563
																		56.4	1.0591	1.0075	1.012	0.97179	0.95569
																		56.6	1.0588	1.0074	1.0121	0.97148	0.95526
																		56.8	1.0584	1.0073	1.0121	0.97121	0.95452
																		57	1.0589	1.0072	1.0112	0.97096	0.95409
																		57.2	1.0589	1.0071	1.0113	0.97047	0.95346
																		57.4	1.0592	1.0075	1.0114	0.97038	0.95301
																		57.6	1.0587	1.0074	1.0114	0.97036	0.95216
																		57.8	1.0584	1.0078	1.011	0.97009	0.95184
																		58	1.0583	1.0072	1.0112	0.97001	0.95132
																		58.2	1.0579	1.0071	1.0107	0.96937	0.95097
																		58.4	1.059	1.007	1.0105	0.96905	0.9504
																		58.6	1.0588	1.007	1.01	0.96881	0.94962
																		58.8	1.0586	1.0069	1.0101	0.96882	0.94918
																		59	1.0577	1.0068	1.0096	0.96837	0.94888
																		59.2	1.058	1.007	1.0095	0.96842	0.9479
																		59.4	1.0576	1.0069	1.0097	0.9682	0.94748
																		59.6	1.0582	1.0071	1.009	0.96728	0.94745
																		59.8	1.0587	1.0067	1.009	0.96663	0.9469
																		60	1.0592	1.0069	1.0084	0.96641	0.94639
																		60.2	1.058	1.0069	1.0079	0.96635	0.94582
																		60.4	1.0576	1.0065	1.008	0.96613	0.94533
																		60.6	1.0585	1.0068	1.0085	0.96591	0.94478
																		60.8	1.0584	1.0071	1.0085	0.96571	0.94453
																		61	1.0582	1.007	1.0085	0.96511	0.94373
																		61.2	1.0576	1.0068	1.008	0.96481	0.94294
																		61.4	1.057	1.0072	1.0084	0.96449	0.94254
																		61.6	1.0574	1.0066	1.0074	0.96436	0.94208
																		61.8	1.0585	1.007	1.0069	0.96424	0.94164
																		62	1.0578	1.0067	1.0066	0.964	0.94107
																		62.2	1.0572	1.0064	1.0066	0.96359	0.94064
																		62.4	1.0581	1.0064	1.006	0.96303	0.94002
																		62.6	1.0581	1.0066	1.0059	0.96281	0.93946
																		62.8	1.0581	1.0066	1.0056	0.9629	0.93883
																		63	1.0567	1.0068	1.0054	0.96282	0.93819
																		63.2	1.0566	1.0067	1.0052	0.96208	0.93814
																		63.4	1.0569	1.0071	1.0048	0.96172	0.93793
																		63.6	1.0567	1.0066	1.0048	0.96139	0.93714
																		63.8	1.0575	1.0069	1.0052	0.96109	0.93634
																		64	1.0575	1.0067	1.0046	0.96094	0.93609
																		64.2	1.0566	1.0065	1.0038	0.96053	0.93557
																		64.4	1.0566	1.0062	1.0036	0.96028	0.93503
																		64.6	1.0568	1.0062	1.003	0.96013	0.93458
																		64.8	1.0564	1.0061	1.0035	0.95978	0.93413
																		65	1.0563	1.0062	1.0035	0.95914	0.93359
																		65.2	1.0568	1.0062	1.003	0.95895	0.93296
																		65.4	1.0568	1.0064	1.0031	0.95901	0.9323
																		65.6	1.0565	1.0065	1.0023	0.95859	0.93194
																		65.8	1.0574	1.0061	1.0018	0.95819	0.93121
																		66	1.0574	1.0057	1.0018	0.95811	0.93047
																		66.2	1.0569	1.0061	1.0021	0.95785	0.93019
																		66.4	1.0562	1.0065	1.0019	0.95755	0.9301
																		66.6	1.0559	1.0063	1.0018	0.95679	0.92917
																		66.8	1.0565	1.0062	1.0016	0.95647	0.92815
																		67	1.0558	1.006	1.0015	0.95639	0.92783
																		67.2	1.0561	1.0059	1.0008	0.9563	0.92765
																		67.4	1.0564	1.0058	1.0004	0.9558	0.92702
																		67.6	1.0556	1.0058	1.0002	0.95555	0.9269
																		67.8	1.0546	1.006	1.0004	0.95526	0.92621
																		68	1.0551	1.0056	1	0.95494	0.92561
																		68.2	1.0559	1.0057	0.99961	0.95446	0.92522
																		68.4	1.0554	1.0057	0.9994	0.95424	0.92497
																		68.6	1.0558	1.0059	0.9986	0.9542	0.92431
																		68.8	1.0553	1.0059	0.99825	0.95377	0.92358
																		69	1.0558	1.0056	0.99807	0.95343	0.92316
																		69.2	1.055	1.0053	0.99817	0.95309	0.92283
																		69.4	1.0552	1.0052	0.99838	0.95292	0.92233
																		69.6	1.0548	1.0055	0.99812	0.9528	0.92168
																		69.8	1.0557	1.0056	0.99771	0.95224	0.92086
																		70	1.0552	1.0057	0.9975	0.95192	0.92067
																		70.2	1.0542	1.0055	0.9979	0.95132	0.92017
																		70.4	1.055	1.0052	0.99758	0.9508	0.91958
																		70.6	1.0553	1.0052	0.99703	0.95056	0.91876
																		70.8	1.0557	1.0053	0.99669	0.95053	0.91822
																		71	1.0551	1.0053	0.9965	0.95032	0.91775
																		71.2	1.055	1.0048	0.99565	0.94995	0.91743
																		71.4	1.0554	1.0052	0.99512	0.9497	0.91696
																		71.6	1.055	1.0053	0.99529	0.94941	0.91657
																		71.8	1.0553	1.0055	0.99534	0.94914	0.91607
																		72	1.0552	1.0052	0.99443	0.94906	0.9154
																		72.2	1.0555	1.0051	0.99512	0.94834	0.91473
																		72.4	1.0546	1.0049	0.9948	0.94784	0.91424
																		72.6	1.0544	1.005	0.99418	0.94755	0.91399
																		72.8	1.054	1.0053	0.9941	0.9472	0.91329
																		73	1.0545	1.0054	0.99375	0.94698	0.91314
																		73.2	1.055	1.0052	0.99336	0.94676	0.91271
																		73.4	1.0548	1.0051	0.99356	0.94669	0.9123
																		73.6	1.0551	1.0048	0.99347	0.94647	0.9118
																		73.8	1.0551	1.005	0.99327	0.94635	0.91109
																		74	1.0543	1.0051	0.99332	0.94562	0.91042
																		74.2	1.0539	1.0053	0.99262	0.94503	0.90989
																		74.4	1.0543	1.0052	0.99242	0.94479	0.90942
																		74.6	1.0546	1.0047	0.99251	0.94449	0.90875
																		74.8	1.0538	1.0047	0.99216	0.94435	0.90829
																		75	1.0541	1.0048	0.99173	0.94384	0.90772
																		75.2	1.0548	1.0045	0.99134	0.9439	0.90754
																		75.4	1.0548	1.0044	0.9912	0.94356	0.90696
																		75.6	1.0547	1.0046	0.99118	0.94336	0.90654
																		75.8	1.0542	1.005	0.99081	0.9427	0.90561
																		76	1.0537	1.005	0.99021	0.94233	0.90505
																		76.2	1.0537	1.0048	0.99005	0.94204	0.90463
																		76.4	1.0538	1.0048	0.99002	0.94187	0.9042
																		76.6	1.0535	1.0045	0.99009	0.94172	0.90377
																		76.8	1.0539	1.0042	0.98981	0.94136	0.90298
																		77	1.0536	1.0043	0.98926	0.94118	0.90291
																		77.2	1.0532	1.0044	0.98878	0.94103	0.90246
																		77.4	1.0533	1.0048	0.98873	0.9407	0.90194
																		77.6	1.0538	1.0042	0.98813	0.94016	0.90094
																		77.8	1.0533	1.0045	0.98834	0.93983	0.90042
																		78	1.053	1.0043	0.98786	0.9395	0.89991
																		78.2	1.053	1.0045	0.98773	0.93914	0.89949
																		78.4	1.0535	1.0042	0.98711	0.93896	0.89926
																		78.6	1.0528	1.0042	0.98733	0.93837	0.89864
																		78.8	1.0535	1.0044	0.98735	0.93831	0.89794
																		79	1.0535	1.004	0.98749	0.93802	0.89732
																		79.2	1.0532	1.0041	0.98678	0.9376	0.89707
																		79.4	1.0529	1.0043	0.9862	0.93702	0.89645
																		79.6	1.0534	1.0045	0.98627	0.93714	0.8958
																		79.8	1.0542	1.0045	0.986	0.93675	0.89521
																		80	1.0539	1.0044	0.98613	0.93641	0.89488
																		80.2	1.0533	1.0046	0.98579	0.93591	0.8947
																		80.4	1.053	1.0041	0.98514	0.93561	0.89444
																		80.6	1.0531	1.0038	0.98488	0.93542	0.89416
																		80.8	1.0535	1.0037	0.98408	0.93506	0.89306
																		81	1.0538	1.0037	0.98487	0.93483	0.89264
																		81.2	1.0536	1.0041	0.98447	0.93439	0.8918
																		81.4	1.0535	1.0041	0.98383	0.93434	0.89159
																		81.6	1.0539	1.0038	0.98359	0.93399	0.89099
																		81.8	1.0534	1.0039	0.98332	0.93352	0.89056
																		82	1.0528	1.0041	0.98357	0.93314	0.89021
																		82.2	1.054	1.004	0.98329	0.93284	0.88994
																		82.4	1.0535	1.0033	0.98297	0.93251	0.88931
																		82.6	1.0525	1.0031	0.98265	0.93272	0.88862
																		82.8	1.0521	1.0034	0.98207	0.93228	0.88794
																		83	1.0532	1.0032	0.98204	0.93176	0.88757
																		83.2	1.0529	1.0031	0.98218	0.93124	0.88714
																		83.4	1.0532	1.0032	0.98229	0.93086	0.88644
																		83.6	1.0531	1.0037	0.98133	0.93071	0.88627
																		83.8	1.0524	1.0036	0.98077	0.93052	0.88545
																		84	1.0525	1.0034	0.98115	0.93031	0.88511
																		84.2	1.0526	1.0034	0.98117	0.9299	0.88423
																		84.4	1.0531	1.0035	0.98076	0.92925	0.8839
																		84.6	1.0526	1.0035	0.98055	0.92882	0.88347
																		84.8	1.0518	1.0037	0.9802	0.92872	0.88309
																		85	1.0519	1.0036	0.97977	0.92858	0.8826
																		85.2	1.053	1.0035	0.97923	0.92833	0.88216
																		85.4	1.0537	1.0034	0.9786	0.92806	0.88162
																		85.6	1.0531	1.0034	0.97853	0.92759	0.88124
																		85.8	1.0529	1.0031	0.97829	0.92706	0.88086
																		86	1.0527	1.0029	0.97843	0.92674	0.88023
																		86.2	1.0526	1.0031	0.97831	0.92634	0.8803
																		86.4	1.0526	1.0029	0.97801	0.92644	0.87968
																		86.6	1.0524	1.0032	0.97775	0.92601	0.87908
																		86.8	1.053	1.0027	0.97795	0.92584	0.87838
																		87	1.0526	1.0027	0.97745	0.92558	0.87792
																		87.2	1.0525	1.0028	0.97716	0.92506	0.87712
																		87.4	1.0519	1.0032	0.97669	0.92487	0.87697
																		87.6	1.0512	1.0026	0.97658	0.92407	0.87667
																		87.8	1.0511	1.0029	0.97651	0.92409	0.87619
																		88	1.0515	1.0028	0.97583	0.9238	0.8753
																		88.2	1.0507	1.0027	0.97543	0.92367	0.87504
																		88.4	1.0503	1.0025	0.97516	0.92337	0.87451
																		88.6	1.0508	1.0028	0.97537	0.92293	0.87384
																		88.8	1.0519	1.0025	0.97528	0.92267	0.87361
																		89	1.0521	1.0029	0.97533	0.92212	0.87297
																		89.2	1.0517	1.0029	0.97497	0.92185	0.87247
																		89.4	1.0522	1.0025	0.97428	0.92173	0.87203
																		89.6	1.0526	1.003	0.97448	0.92141	0.87173
																		89.8	1.0516	1.003	0.97404	0.92126	0.87139
																		90	1.0511	1.0028	0.97423	0.92104	0.87082
																		90.2	1.0521	1.0017	0.97395	0.92079	0.87056
																		90.4	1.0524	1.002	0.97381	0.92023	0.87007
																		90.6	1.0522	1.0022	0.97358	0.92005	0.86974
																		90.8	1.0519	1.0024	0.97353	0.91947	0.86896
																		91	1.0511	1.0017	0.97267	0.919	0.86823
																		91.2	1.0508	1.0021	0.97257	0.91893	0.86797
																		91.4	1.0513	1.0022	0.97189	0.91846	0.86763
																		91.6	1.0514	1.0024	0.97239	0.91827	0.86722
																		91.8	1.051	1.0024	0.97187	0.91799	0.86634
																		92	1.051	1.002	0.97064	0.91784	0.86588
																		92.2	1.0511	1.002	0.97063	0.91743	0.86566
																		92.4	1.0517	1.0023	0.97084	0.91733	0.86543
																		92.6	1.0511	1.0023	0.9707	0.91716	0.86509
																		92.8	1.0509	1.0016	0.97048	0.91713	0.86444
																		93	1.0512	1.0016	0.97077	0.91671	0.86368
																		93.2	1.0512	1.0016	0.97057	0.91618	0.86322
																		93.4	1.0505	1.0016	0.97013	0.91569	0.8629
																		93.6	1.0502	1.0015	0.96984	0.91543	0.86242
																		93.8	1.0507	1.0017	0.96995	0.91513	0.86219
																		94	1.051	1.0021	0.97002	0.91475	0.86152
																		94.2	1.0509	1.002	0.96998	0.9146	0.86107
																		94.4	1.0514	1.0019	0.96926	0.91441	0.86069
																		94.6	1.0513	1.0012	0.96908	0.91398	0.86036
																		94.8	1.0505	1.0014	0.96876	0.91348	0.85959
																		95	1.0509	1.0015	0.96838	0.91313	0.85913
																		95.2	1.0508	1.0017	0.96837	0.91276	0.85866
																		95.4	1.0516	1.0012	0.96778	0.91291	0.85829
																		95.6	1.0507	1.0012	0.9675	0.91278	0.85794
																		95.8	1.0507	1.0012	0.96727	0.91243	0.85751
																		96	1.05	1.0013	0.96676	0.91203	0.85721
																		96.2	1.0498	1.0012	0.96687	0.91171	0.85677
																		96.4	1.0504	1.0013	0.96722	0.91151	0.85623
																		96.6	1.0508	1.0013	0.9675	0.91123	0.85604
																		96.8	1.0506	1.0013	0.96672	0.91082	0.85537
																		97	1.0511	1.0013	0.96618	0.91049	0.85494
																		97.2	1.0505	1.0017	0.96584	0.90995	0.85462
																		97.4	1.0499	1.0017	0.96565	0.90991	0.85384
																		97.6	1.0499	1.0009	0.96502	0.90963	0.85363
																		97.8	1.0505	1.0008	0.96557	0.90945	0.85335
																		98	1.0506	1.0005	0.96545	0.90918	0.85296
																		98.2	1.0498	1.0006	0.96498	0.90902	0.85235
																		98.4	1.0508	1.0006	0.96428	0.90843	0.85206
																		98.6	1.0506	1.0006	0.96423	0.90799	0.85161
																		98.8	1.0503	1.001	0.96455	0.90797	0.85114
																		99	1.0501	1.0013	0.96467	0.90768	0.85074
																		99.2	1.0496	1.0011	0.96397	0.90743	0.85012
																		99.4	1.0505	1.0008	0.96401	0.90708	0.84968
																		99.6	1.0505	1.0007	0.9634	0.90682	0.84916
																		99.8	1.0502	1.0004	0.96368	0.90642	0.84886
																		100	1.0506	1.0004	0.96333	0.90637	0.84855
																		100.2	1.0503	1.0001	0.96255	0.9059	0.84821
																		100.4	1.05	1.0002	0.96251	0.90584	0.84786
																		100.6	1.0494	1.0001	0.96258	0.90565	0.84717
																		100.8	1.0499	1.0001	0.96242	0.90522	0.84694
																		101	1.0501	1.0003	0.96234	0.90465	0.84655
																		101.2	1.0492	1.0002	0.9619	0.90453	0.84623
																		101.4	1.0498	1.0006	0.96164	0.90427	0.84583
																		101.6	1.0496	1.0004	0.96136	0.9038	0.8453
																		101.8	1.05	1.0005	0.96099	0.90346	0.84495
																		102	1.0494	1.0003	0.96078	0.90324	0.84444
																		102.2	1.0497	1	0.96101	0.9029	0.84406
																		102.4	1.049	1	0.96025	0.9028	0.84355
																		102.6	1.0495	0.99979	0.96039	0.90288	0.84335
																		102.8	1.0497	0.99983	0.96012	0.90251	0.84291
																		103	1.0498	0.99987	0.95975	0.90242	0.84218
																		103.2	1.0488	0.99982	0.95946	0.90177	0.84174
																		103.4	1.0489	0.99973	0.95967	0.90161	0.84142
																		103.6	1.05	0.99942	0.95929	0.9013	0.84117
																		103.8	1.0503	0.99981	0.95864	0.90125	0.84072
																		104	1.0501	0.99963	0.95825	0.90073	0.84027
																		104.2	1.0498	1.0002	0.9578	0.90058	0.83986
																		104.4	1.0495	0.99968	0.95799	0.89993	0.83955
																		104.6	1.0495	0.99989	0.95788	0.8996	0.83884
																		104.8	1.0502	0.99972	0.95739	0.89964	0.83836
																		105	1.0499	0.99983	0.95688	0.89966	0.83839
																		105.2	1.0494	0.99956	0.95707	0.8992	0.83805
																		105.4	1.0495	0.99964	0.95689	0.89855	0.83763
																		105.6	1.0499	0.99933	0.95688	0.89859	0.83703
																		105.8	1.0504	0.99955	0.95672	0.89821	0.83709
																		106	1.0498	0.99935	0.95721	0.89787	0.83644
																		106.2	1.0489	0.99898	0.95683	0.89749	0.8361
																		106.4	1.0491	0.99922	0.9567	0.89713	0.83551
																		106.6	1.0492	0.99944	0.95605	0.89732	0.83551
																		106.8	1.0496	0.99955	0.95574	0.89691	0.8349
																		107	1.0495	0.99938	0.95476	0.89653	0.83445
																		107.2	1.0493	0.99974	0.95518	0.89628	0.83437
																		107.4	1.0496	0.99997	0.95496	0.89611	0.83378
																		107.6	1.0498	0.99934	0.95531	0.89591	0.83308
																		107.8	1.0499	0.99894	0.95521	0.89551	0.8328
																		108	1.0493	0.99898	0.95451	0.89545	0.83274
																		108.2	1.0483	0.999	0.95461	0.89522	0.83239
																		108.4	1.0487	0.999	0.95432	0.89439	0.83191
																		108.6	1.0486	0.99893	0.95402	0.89392	0.83149
																		108.8	1.0488	0.9989	0.95412	0.89393	0.83134
																		109	1.0488	0.99865	0.95348	0.8939	0.83084
																		109.2	1.0497	0.99889	0.95359	0.89383	0.83051
																		109.4	1.0497	0.99905	0.9532	0.8935	0.83035
																		109.6	1.0493	0.99924	0.95287	0.89328	0.83013
																		109.8	1.0491	0.9989	0.95218	0.89276	0.82939
																		110	1.0486	0.99872	0.95207	0.89229	0.82877
																		110.2	1.0483	0.99873	0.95184	0.89207	0.82869
																		110.4	1.0491	0.99911	0.9521	0.8919	0.82883
																		110.6	1.0486	0.99914	0.95208	0.89187	0.82822
																		110.8	1.0487	0.99916	0.9517	0.89161	0.82778
																		111	1.0482	0.99899	0.95133	0.89116	0.82703
																		111.2	1.0482	0.99863	0.95101	0.89068	0.82688
																		111.4	1.0483	0.99809	0.95134	0.89009	0.82652
																		111.6	1.049	0.99814	0.95094	0.89025	0.826
																		111.8	1.0487	0.99817	0.95087	0.89025	0.82569
																		112	1.0491	0.99869	0.95102	0.89022	0.82551
																		112.2	1.0491	0.9983	0.95106	0.88989	0.8252
																		112.4	1.0489	0.99809	0.95052	0.8895	0.82447
																		112.6	1.0492	0.9978	0.95	0.88924	0.82409
																		112.8	1.0482	0.99822	0.95021	0.88893	0.82349
																		113	1.0482	0.99817	0.95014	0.88841	0.82357
																		113.2	1.0473	0.99801	0.95007	0.88807	0.82334
																		113.4	1.0477	0.99771	0.94929	0.88837	0.82308
																		113.6	1.0468	0.99801	0.94927	0.88814	0.82253
																		113.8	1.0479	0.99827	0.94922	0.88735	0.82207
																		114	1.0479	0.99849	0.94864	0.88716	0.82167
																		114.2	1.0476	0.99834	0.94863	0.8872	0.82145
																		114.4	1.0477	0.99841	0.94799	0.88687	0.82109
																		114.6	1.0483	0.99769	0.94827	0.88629	0.82079
																		114.8	1.0483	0.99752	0.94883	0.88594	0.8203
																		115	1.0481	0.99771	0.94809	0.88606	0.82001
																		115.2	1.0482	0.99774	0.94773	0.8858	0.81978
																		115.4	1.0486	0.99769	0.94704	0.88562	0.81981
																		115.6	1.0483	0.9979	0.94698	0.88522	0.81934
																		115.8	1.0476	0.99784	0.94695	0.88498	0.81894
																		116	1.0491	0.99748	0.94648	0.8848	0.81821
																		116.2	1.0488	0.99768	0.94672	0.88434	0.81813
																		116.4	1.0493	0.99779	0.94697	0.88422	0.81787
																		116.6	1.0483	0.99765	0.94717	0.88418	0.81739
																		116.8	1.0477	0.99764	0.9469	0.88384	0.81709
																		117	1.0478	0.99779	0.94624	0.88346	0.81677
																		117.2	1.0478	0.99766	0.9462	0.88292	0.8164
																		117.4	1.048	0.99747	0.94577	0.88288	0.816
																		117.6	1.0482	0.99727	0.9465	0.88244	0.81584
																		117.8	1.0489	0.99747	0.94661	0.88247	0.81531
																		118	1.0475	0.99752	0.94574	0.8826	0.81478
																		118.2	1.0476	0.99744	0.9446	0.88216	0.81444
																		118.4	1.0479	0.99704	0.94445	0.88164	0.8142
																		118.6	1.049	0.9968	0.94441	0.88163	0.81393
																		118.8	1.0483	0.9966	0.94442	0.8814	0.81397
																		119	1.0485	0.99666	0.94402	0.88086	0.81404
																		119.2	1.0482	0.99685	0.94392	0.88053	0.81344
																		119.4	1.0483	0.99715	0.94374	0.88039	0.81295
																		119.6	1.048	0.99735	0.94303	0.88031	0.81277
																		119.8	1.0481	0.99726	0.94295	0.88009	0.8125
																		120	1.0485	0.99649	0.94301	0.87993	0.81166
																		120.2	1.0484	0.99637	0.94293	0.88007	0.81145
																		120.4	1.0477	0.99596	0.94303	0.87919	0.81112
																		120.6	1.0476	0.99606	0.94319	0.87898	0.81071
																		120.8	1.0474	0.99616	0.94255	0.87874	0.8107
																		121	1.0481	0.9965	0.94188	0.87874	0.81039
																		121.2	1.0481	0.99662	0.94189	0.87864	0.80983
																		121.4	1.0476	0.99701	0.94199	0.87818	0.80972
																		121.6	1.0475	0.99647	0.94183	0.87803	0.80936
																		121.8	1.048	0.99626	0.94204	0.8778	0.80899
																		122	1.0483	0.99672	0.94142	0.87791	0.80861
																		122.2	1.0479	0.99647	0.94086	0.87764	0.80833
																		122.4	1.0479	0.99622	0.94034	0.87738	0.80792
																		122.6	1.0477	0.99615	0.94006	0.87693	0.80771
																		122.8	1.0479	0.99613	0.93964	0.87637	0.80736
																		123	1.0475	0.99641	0.9398	0.87583	0.80715
																		123.2	1.048	0.99632	0.93953	0.87566	0.80692
																		123.4	1.047	0.99625	0.93996	0.87587	0.80651
																		123.6	1.0476	0.99625	0.93946	0.87611	0.80614
																		123.8	1.048	0.99611	0.93928	0.87613	0.80611
																		124	1.0472	0.99604	0.93904	0.87571	0.806
																		124.2	1.0469	0.99626	0.93906	0.8754	0.80563
																		124.4	1.0476	0.99635	0.93882	0.87477	0.80516
																		124.6	1.0479	0.99628	0.93898	0.87455	0.80471
																		124.8	1.0475	0.99595	0.93848	0.87439	0.80436
																		125	1.047	0.99569	0.938	0.87448	0.80432
																		125.2	1.0476	0.99569	0.93817	0.87395	0.80404
																		125.4	1.0473	0.99588	0.93789	0.87364	0.80384
																		125.6	1.0475	0.99537	0.93747	0.87361	0.80345
																		125.8	1.0469	0.99554	0.93722	0.87348	0.80327
																		126	1.0459	0.99545	0.93808	0.87327	0.80307
																		126.2	1.046	0.99585	0.93795	0.87274	0.8027
																		126.4	1.0464	0.99587	0.93745	0.87257	0.80221
																		126.6	1.047	0.9957	0.9372	0.87229	0.8019
																		126.8	1.048	0.99566	0.93705	0.8724	0.80167
																		127	1.0477	0.99499	0.93663	0.87185	0.80125
																		127.2	1.0474	0.99467	0.93634	0.87168	0.80103
																		127.4	1.0467	0.99491	0.93656	0.87162	0.80069
																		127.6	1.0466	0.99525	0.9363	0.87153	0.80028
																		127.8	1.047	0.99513	0.93598	0.87135	0.79983
																		128	1.0471	0.99499	0.93558	0.87106	0.79966
																		128.2	1.047	0.99512	0.9359	0.87054	0.79949
																		128.4	1.0472	0.99466	0.93548	0.87017	0.79931
																		128.6	1.0466	0.99518	0.93533	0.87	0.7989
																		128.8	1.0467	0.99511	0.93518	0.87006	0.79856
																		129	1.0467	0.9947	0.93498	0.86947	0.79814
																		129.2	1.0473	0.99426	0.93476	0.86927	0.79793
																		129.4	1.047	0.99409	0.93487	0.86953	0.79752
																		129.6	1.0464	0.99423	0.93497	0.86903	0.79725
																		129.8	1.0472	0.99439	0.93468	0.86847	0.797
																		130	1.0475	0.99449	0.93427	0.86844	0.79682
																		130.2	1.0473	0.99474	0.93417	0.86809	0.79641
																		130.4	1.0467	0.99452	0.93381	0.86819	0.7963
																		130.6	1.0463	0.99444	0.93377	0.868	0.79609
																		130.8	1.0469	0.99447	0.93362	0.86752	0.79591
																		131	1.048	0.99462	0.93339	0.86722	0.79592
																		131.2	1.0476	0.9946	0.93328	0.86703	0.79522
																		131.4	1.0466	0.99489	0.93265	0.86664	0.79503
																		131.6	1.0465	0.9945	0.9323	0.86658	0.79459
																		131.8	1.0459	0.99454	0.93264	0.86669	0.79437
																		132	1.0464	0.99445	0.933	0.86647	0.79416
																		132.2	1.0474	0.99417	0.93281	0.86589	0.79387
																		132.4	1.0477	0.9943	0.9325	0.86548	0.79376
																		132.6	1.047	0.99429	0.93229	0.86554	0.7933
																		132.8	1.0459	0.99393	0.93214	0.86558	0.79291
																		133	1.0457	0.99372	0.93195	0.86486	0.79271
																		133.2	1.046	0.99348	0.93142	0.86474	0.79271
																		133.4	1.0466	0.99341	0.93106	0.86454	0.79264
																		133.6	1.0466	0.99389	0.93115	0.86438	0.79193
																		133.8	1.0464	0.99384	0.9313	0.86459	0.7913
																		134	1.047	0.99357	0.93077	0.86419	0.79118
																		134.2	1.0466	0.9933	0.93009	0.86386	0.79118
																		134.4	1.0459	0.99321	0.9303	0.86363	0.79106
																		134.6	1.0458	0.99331	0.93044	0.86341	0.79068
																		134.8	1.0463	0.99309	0.93015	0.86336	0.79056
																		135	1.0463	0.9931	0.9303	0.8632	0.7902
																		135.2	1.0461	0.99345	0.92952	0.86271	0.78984
																		135.4	1.0463	0.99338	0.9294	0.86231	0.78885
																		135.6	1.0462	0.99296	0.92958	0.86231	0.78861
																		135.8	1.0463	0.99282	0.92928	0.86253	0.78851
																		136	1.0462	0.99294	0.92924	0.86203	0.78834
																		136.2	1.0472	0.99303	0.92867	0.86159	0.78805
																		136.4	1.047	0.9932	0.92879	0.86142	0.78795
																		136.6	1.0465	0.99325	0.92842	0.86153	0.78736
																		136.8	1.0465	0.99334	0.92825	0.8612	0.78689
																		137	1.0467	0.99292	0.92785	0.86071	0.78663
																		137.2	1.0466	0.99269	0.92758	0.86039	0.7863
																		137.4	1.0466	0.99281	0.92775	0.86016	0.78633
																		137.6	1.0461	0.99267	0.92835	0.86024	0.78618
																		137.8	1.046	0.99329	0.92843	0.85983	0.7858
																		138	1.0461	0.99305	0.92828	0.8596	0.78555
																		138.2	1.0461	0.99262	0.92777	0.85965	0.78558
																		138.4	1.0458	0.99261	0.92753	0.85934	0.78537
																		138.6	1.0456	0.99258	0.92703	0.85913	0.78492
																		138.8	1.0459	0.99242	0.92728	0.85895	0.78453
																		139	1.0457	0.99225	0.92678	0.85881	0.78443
																		139.2	1.0459	0.99196	0.92631	0.85832	0.78421
																		139.4	1.0465	0.99213	0.92565	0.85808	0.7837
																		139.6	1.0466	0.99226	0.92626	0.85789	0.78331
																		139.8	1.0466	0.99226	0.92615	0.85786	0.78303
																		140	1.0458	0.99207	0.92566	0.85806	0.78288
																		140.2	1.0461	0.99186	0.92504	0.85789	0.78261
																		140.4	1.0466	0.99191	0.92527	0.85769	0.78245
																		140.6	1.0455	0.99223	0.92537	0.85755	0.78217
																		140.8	1.0451	0.99238	0.92528	0.85723	0.78168
																		141	1.0445	0.99221	0.9251	0.85697	0.78145
																		141.2	1.0446	0.99198	0.92438	0.85664	0.781
																		141.4	1.0454	0.9922	0.92447	0.85658	0.7809
																		141.6	1.0447	0.99218	0.92465	0.8561	0.78095
																		141.8	1.0453	0.99162	0.92462	0.85596	0.78035
																		142	1.0463	0.99122	0.92391	0.85568	0.78013
																		142.2	1.046	0.99144	0.92322	0.85572	0.78
																		142.4	1.0457	0.99154	0.92319	0.85557	0.77989
																		142.6	1.0462	0.99147	0.92276	0.85536	0.77934
																		142.8	1.0463	0.99155	0.92304	0.85526	0.77917
																		143	1.046	0.9916	0.92311	0.85514	0.7789
																		143.2	1.0459	0.99169	0.92287	0.85521	0.7786
																		143.4	1.0456	0.99153	0.92215	0.855	0.77876
																		143.6	1.0454	0.99125	0.92192	0.8544	0.77856
																		143.8	1.0449	0.99158	0.92198	0.85393	0.77813
																		144	1.0457	0.99161	0.92202	0.8537	0.77762
																		144.2	1.0461	0.99157	0.92234	0.85349	0.77717
																		144.4	1.0463	0.99139	0.92213	0.85349	0.77707
																		144.6	1.0462	0.99136	0.92176	0.85314	0.77667
																		144.8	1.0459	0.9913	0.92176	0.85309	0.77625
																		145	1.0454	0.99145	0.92176	0.85291	0.77574
																		145.2	1.0449	0.99093	0.92143	0.85261	0.77592
																		145.4	1.0458	0.99069	0.92138	0.85265	0.7757
																		145.6	1.0455	0.99058	0.92126	0.85266	0.77522
																		145.8	1.0454	0.99034	0.92157	0.85228	0.77472
																		146	1.0448	0.99047	0.92171	0.85211	0.77476
																		146.2	1.0455	0.99093	0.92149	0.85157	0.77433
																		146.4	1.0447	0.99101	0.92104	0.8514	0.77417
																		146.6	1.0451	0.99087	0.92094	0.85087	0.77429
																		146.8	1.0455	0.99102	0.92012	0.85093	0.77396
																		147	1.0454	0.99101	0.91994	0.85084	0.77394
																		147.2	1.0454	0.99079	0.92055	0.85089	0.77334
																		147.4	1.0457	0.99059	0.92008	0.85046	0.77309
																		147.6	1.0455	0.99069	0.92015	0.85035	0.77304
																		147.8	1.0453	0.9904	0.91951	0.85023	0.77249
																		148	1.0457	0.99063	0.91969	0.85011	0.77253
																		148.2	1.0459	0.99078	0.91946	0.85004	0.77215
																		148.4	1.0456	0.99041	0.91961	0.84964	0.77173
																		148.6	1.0462	0.99037	0.91889	0.8493	0.77145
																		148.8	1.0459	0.9903	0.91831	0.84919	0.77121
																		149	1.0455	0.99019	0.91799	0.84914	0.77084
																		149.2	1.0456	0.99016	0.91821	0.8489	0.7707
																		149.4	1.0457	0.99015	0.91859	0.84854	0.7706
																		149.6	1.0459	0.99053	0.91872	0.84828	0.77037
																		149.8	1.0452	0.99013	0.91832	0.84825	0.77009
																		150	1.0453	0.98998	0.91774	0.84835	0.7696
																		150.2	1.046	0.98994	0.91703	0.84791	0.76929
																		150.4	1.0454	0.98983	0.9175	0.84792	0.76885
																		150.6	1.0459	0.98957	0.91758	0.84757	0.76863
																		150.8	1.0453	0.98987	0.91707	0.84755	0.7684
																		151	1.0453	0.98996	0.91646	0.84708	0.76805
																		151.2	1.046	0.98994	0.91666	0.84712	0.7676
																		151.4	1.0454	0.9895	0.91665	0.84677	0.76737
																		151.6	1.0448	0.98937	0.91648	0.84686	0.76724
																		151.8	1.0448	0.98925	0.91608	0.84668	0.76728
																		152	1.0458	0.98947	0.91612	0.84645	0.76705
																		152.2	1.0454	0.98944	0.91593	0.84608	0.76666
																		152.4	1.0456	0.98923	0.91586	0.84593	0.76646
																		152.6	1.0453	0.98956	0.91568	0.84597	0.76615
																		152.8	1.0449	0.98935	0.91562	0.84567	0.766
																		153	1.0452	0.98918	0.91579	0.84535	0.76579
																		153.2	1.0449	0.98925	0.91571	0.84493	0.76528
																		153.4	1.0447	0.98921	0.91593	0.84474	0.76515
																		153.6	1.0445	0.98897	0.91512	0.84467	0.76488
																		153.8	1.0445	0.98893	0.91556	0.84446	0.76443
																		154	1.0457	0.98899	0.91522	0.84429	0.76397
																		154.2	1.0452	0.9887	0.9148	0.84422	0.76405
																		154.4	1.0448	0.98878	0.91491	0.84431	0.76371
																		154.6	1.0446	0.9886	0.91495	0.84405	0.76346
																		154.8	1.0455	0.98894	0.91509	0.84387	0.76329
																		155	1.0451	0.98883	0.91408	0.84401	0.76288
																		155.2	1.0444	0.98899	0.91391	0.84364	0.76242
																		155.4	1.0443	0.98856	0.91411	0.84335	0.76237
																		155.6	1.0452	0.98886	0.91377	0.84294	0.76249
																		155.8	1.0454	0.98912	0.91358	0.84271	0.76225
																		156	1.0454	0.98876	0.91303	0.84254	0.76211
																		156.2	1.0452	0.98855	0.91339	0.8423	0.76138
																		156.4	1.0447	0.98797	0.91338	0.84216	0.76105
																		156.6	1.0451	0.98842	0.91314	0.84222	0.76081
																		156.8	1.0451	0.9887	0.91296	0.84185	0.76052
																		157	1.0457	0.98859	0.91257	0.84173	0.76025
																		157.2	1.0458	0.9883	0.91294	0.8416	0.75992
																		157.4	1.0458	0.98834	0.91226	0.84122	0.75946
																		157.6	1.0454	0.98845	0.91217	0.84102	0.75918
																		157.8	1.0455	0.98783	0.91163	0.8409	0.75928
																		158	1.0453	0.98813	0.91123	0.84115	0.75947
																		158.2	1.0449	0.98814	0.91149	0.84071	0.75929
																		158.4	1.0448	0.98823	0.91178	0.84057	0.75866
																		158.6	1.0444	0.98814	0.91118	0.84048	0.75843
																		158.8	1.0444	0.98833	0.91116	0.83994	0.75804
																		159	1.0439	0.98802	0.91123	0.83961	0.75774
																		159.2	1.0449	0.9878	0.91135	0.83958	0.75726
																		159.4	1.0451	0.98706	0.91042	0.83967	0.75711
																		159.6	1.0448	0.98738	0.91015	0.83948	0.75706
																		159.8	1.0448	0.98762	0.90975	0.83938	0.75679
																		160	1.0452	0.9879	0.90994	0.83888	0.75666
																		160.2	1.0451	0.98775	0.9105	0.83878	0.7561
																		160.4	1.0446	0.98757	0.91065	0.83863	0.75573
																		160.6	1.0448	0.98722	0.91047	0.83841	0.75537
																		160.8	1.0442	0.98748	0.91046	0.83818	0.75549
																		161	1.0453	0.98773	0.91005	0.8378	0.7551
																		161.2	1.0452	0.9877	0.90974	0.83782	0.75504
																		161.4	1.0454	0.98775	0.90989	0.83768	0.75491
																		161.6	1.0454	0.98746	0.90925	0.83712	0.75483
																		161.8	1.0449	0.98726	0.90889	0.83707	0.7544
																		162	1.0447	0.98676	0.9083	0.83711	0.75402
																		162.2	1.0437	0.98687	0.90851	0.83725	0.75373
																		162.4	1.0431	0.98657	0.90833	0.8369	0.7535
																		162.6	1.0439	0.98687	0.90844	0.83662	0.75336
																		162.8	1.0449	0.98684	0.90815	0.83637	0.75318
																		163	1.0456	0.98709	0.90783	0.83631	0.75302
																		163.2	1.0456	0.98657	0.90811	0.83626	0.75251
																		163.4	1.045	0.98678	0.90774	0.83618	0.7525
																		163.6	1.0449	0.98653	0.90784	0.83563	0.75185
																		163.8	1.0442	0.98663	0.90763	0.83544	0.75164
																		164	1.0451	0.98679	0.90743	0.83519	0.75151
																		164.2	1.0447	0.98676	0.90693	0.83501	0.75172
																		164.4	1.0442	0.98641	0.90709	0.83496	0.75099
																		164.6	1.0441	0.98579	0.90745	0.83496	0.75078
																		164.8	1.0446	0.98583	0.9071	0.83478	0.7503
																		165	1.0448	0.98598	0.90666	0.83451	0.75012
																		165.2	1.045	0.98602	0.90627	0.83425	0.74973
																		165.4	1.045	0.98594	0.90584	0.83393	0.7496
																		165.6	1.0445	0.98617	0.90578	0.8336	0.74922
																		165.8	1.0449	0.98631	0.90572	0.83351	0.74916
																		166	1.044	0.98568	0.90585	0.83307	0.74892
																		166.2	1.0439	0.98539	0.9056	0.83309	0.74871
																		166.4	1.0432	0.98534	0.90532	0.83264	0.74858
																		166.6	1.0434	0.98564	0.90491	0.83277	0.7487
																		166.8	1.0436	0.98573	0.9051	0.83294	0.74775
																		167	1.0441	0.98593	0.9052	0.83277	0.74749
																		167.2	1.0444	0.98589	0.90523	0.83247	0.74752
																		167.4	1.0446	0.98571	0.90457	0.83213	0.74738
																		167.6	1.0443	0.98569	0.90395	0.8319	0.74692
																		167.8	1.0442	0.98563	0.90451	0.83154	0.74675
																		168	1.0445	0.98532	0.90426	0.83167	0.74655
																		168.2	1.045	0.98549	0.90452	0.83155	0.74645
																		168.4	1.0446	0.9853	0.9043	0.83122	0.74592
																		168.6	1.0447	0.98474	0.90439	0.8311	0.74535
																		168.8	1.0446	0.98478	0.90414	0.83084	0.74517
																		169	1.0451	0.98536	0.90328	0.8307	0.74503
																		169.2	1.0448	0.98573	0.90295	0.83079	0.74516
																		169.4	1.0448	0.98609	0.90297	0.83023	0.74469
																		169.6	1.0448	0.98561	0.9025	0.82997	0.74422
																		169.8	1.0446	0.98507	0.90276	0.82958	0.74398
																		170	1.0449	0.98526	0.90283	0.82946	0.74405
																		170.2	1.0442	0.98519	0.9027	0.82954	0.74392
																		170.4	1.0439	0.98512	0.90189	0.82934	0.7436
																		170.6	1.0441	0.98504	0.90236	0.82909	0.7432
																		170.8	1.0441	0.98491	0.90201	0.82898	0.74291
																		171	1.0443	0.98456	0.90274	0.82868	0.74289
																		171.2	1.0442	0.98466	0.90272	0.82842	0.74283
																		171.4	1.0442	0.98452	0.90232	0.82818	0.74225
																		171.6	1.0435	0.98418	0.90186	0.82822	0.7422
																		171.8	1.044	0.98452	0.90181	0.8281	0.74197
																		172	1.0433	0.98435	0.90195	0.82782	0.74181
																		172.2	1.0436	0.98448	0.90109	0.82744	0.74157
																		172.4	1.0446	0.98453	0.90042	0.82742	0.7415
																		172.6	1.044	0.98445	0.90054	0.82724	0.74102
																		172.8	1.0439	0.98444	0.90095	0.82707	0.74064
																		173	1.0435	0.98419	0.90009	0.82714	0.74017
																		173.2	1.0437	0.98426	0.89998	0.82692	0.73993
																		173.4	1.0439	0.98404	0.9004	0.82652	0.73958
																		173.6	1.0439	0.98405	0.90092	0.82601	0.73956
																		173.8	1.0442	0.98426	0.90075	0.82626	0.73913
																		174	1.0429	0.98418	0.90064	0.82582	0.73919
																		174.2	1.044	0.98413	0.9006	0.82558	0.73868
																		174.4	1.0435	0.98401	0.90006	0.82534	0.73868
																		174.6	1.0438	0.98371	0.89984	0.82541	0.73853
																		174.8	1.0444	0.98388	0.89932	0.82544	0.73844
																		175	1.0439	0.98369	0.89903	0.82514	0.73807
																		175.2	1.0436	0.98385	0.89933	0.82477	0.73759
																		175.4	1.044	0.98346	0.8991	0.82465	0.7377
																		175.6	1.0449	0.98357	0.8986	0.8246	0.73735
																		175.8	1.0447	0.98357	0.89874	0.82445	0.73704
																		176	1.0442	0.98337	0.89876	0.82408	0.73699
																		176.2	1.0439	0.98334	0.89827	0.82404	0.73693
																		176.4	1.0442	0.98311	0.89837	0.82389	0.73668
																		176.6	1.0437	0.98266	0.89799	0.82386	0.73617
																		176.8	1.0436	0.98265	0.8978	0.82382	0.73599
																		177	1.0437	0.98345	0.89742	0.82342	0.7357
																		177.2	1.0436	0.98335	0.89779	0.82297	0.7354
																		177.4	1.0437	0.98263	0.89803	0.8229	0.73525
																		177.6	1.0436	0.98247	0.8977	0.82312	0.73511
																		177.8	1.0433	0.98298	0.89667	0.82292	0.73514
																		178	1.0425	0.98305	0.89647	0.82258	0.73478
																		178.2	1.0432	0.98273	0.89642	0.82241	0.73458
																		178.4	1.0431	0.98265	0.89646	0.8221	0.73391
																		178.6	1.0432	0.98244	0.89627	0.82218	0.73374
																		178.8	1.0432	0.98225	0.89653	0.82211	0.73347
																		179	1.0441	0.98224	0.89623	0.82187	0.73345
																		179.2	1.0443	0.98225	0.89612	0.8215	0.73302
																		179.4	1.0435	0.98255	0.89611	0.82149	0.7329
																		179.6	1.0433	0.98273	0.89626	0.82134	0.73275
																		179.8	1.0431	0.98249	0.89637	0.82094	0.73283
																		180	1.0442	0.98189	0.89585	0.82059	0.7324
																		180.2	1.0439	0.98214	0.8952	0.82048	0.73203
																		180.4	1.0429	0.98194	0.89437	0.8205	0.73175
																		180.6	1.0435	0.98205	0.89415	0.82015	0.73188
																		180.8	1.0439	0.98159	0.89475	0.81992	0.73155
																		181	1.0435	0.98173	0.89424	0.81958	0.73122
																		181.2	1.0437	0.98177	0.89391	0.81978	0.73105
																		181.4	1.0443	0.98168	0.89376	0.81976	0.73086
																		181.6	1.0436	0.98176	0.89344	0.81969	0.73052
																		181.8	1.0436	0.98202	0.89372	0.81941	0.73043
																		182	1.0434	0.98171	0.89415	0.81897	0.73041
																		182.2	1.0434	0.9815	0.89347	0.81833	0.73001
																		182.4	1.0436	0.98155	0.89362	0.81858	0.72987
																		182.6	1.0434	0.98172	0.89387	0.81821	0.72962
																		182.8	1.0427	0.98128	0.89421	0.81825	0.72966
																		183	1.0435	0.98098	0.89353	0.81782	0.72951
																		183.2	1.0441	0.98075	0.89347	0.81788	0.72909
																		183.4	1.0444	0.98124	0.8935	0.81794	0.72859
																		183.6	1.0439	0.9814	0.89362	0.81768	0.72833
																		183.8	1.0429	0.98135	0.8927	0.81694	0.72837
																		184	1.0426	0.98147	0.89253	0.81679	0.72837
																		184.2	1.0429	0.9811	0.89267	0.81686	0.72807
																		184.4	1.0425	0.98072	0.89233	0.81704	0.72779
																		184.6	1.0428	0.98081	0.89194	0.81706	0.72775
																		184.8	1.0426	0.98098	0.89167	0.81682	0.72738
																		185	1.0429	0.98105	0.89165	0.81683	0.72708
																		185.2	1.0426	0.98068	0.8919	0.81627	0.72665
																		185.4	1.0442	0.98066	0.89174	0.81618	0.72649
																		185.6	1.0439	0.98059	0.89153	0.81613	0.72631
																		185.8	1.0439	0.98033	0.89093	0.81594	0.72598
																		186	1.0439	0.98025	0.89132	0.81567	0.72572
																		186.2	1.0441	0.98041	0.89155	0.81516	0.72575
																		186.4	1.0439	0.98028	0.8914	0.81498	0.72557
																		186.6	1.0434	0.98038	0.89125	0.81474	0.72549
																		186.8	1.0434	0.98057	0.89062	0.81463	0.72529
																		187	1.0428	0.98027	0.89019	0.81466	0.72472
																		187.2	1.043	0.98052	0.88968	0.81453	0.72453
																		187.4	1.0429	0.98011	0.8899	0.81418	0.72429
																		187.6	1.0431	0.97998	0.8899	0.81404	0.72437
																		187.8	1.0431	0.97975	0.88993	0.81388	0.72444
																		188	1.0431	0.97983	0.88968	0.81377	0.72395
																		188.2	1.0428	0.97999	0.8894	0.81356	0.72367
																		188.4	1.0428	0.97987	0.88939	0.81335	0.72326
																		188.6	1.0433	0.97976	0.88969	0.8131	0.72321
																		188.8	1.0443	0.97964	0.8896	0.81303	0.72316
																		189	1.0435	0.97931	0.88891	0.81321	0.72289
																		189.2	1.0433	0.97949	0.88882	0.81293	0.72271
																		189.4	1.0425	0.97985	0.88994	0.81252	0.72275
																		189.6	1.0428	0.97944	0.88927	0.81237	0.72235
																		189.8	1.044	0.97914	0.88867	0.81215	0.72201
																		190	1.0443	0.97923	0.88839	0.8119	0.72174
																		190.2	1.0444	0.97937	0.8883	0.81181	0.7216
																		190.4	1.0443	0.97918	0.88818	0.81177	0.72111
																		190.6	1.044	0.97907	0.88804	0.81187	0.72116
																		190.8	1.0441	0.97925	0.88817	0.8117	0.72106
																		191	1.0436	0.97926	0.88783	0.81138	0.72115
																		191.2	1.0429	0.9791	0.88779	0.8109	0.72052
																		191.4	1.0425	0.97916	0.88783	0.81081	0.72
																		191.6	1.0425	0.97888	0.88836	0.81072	0.71977
																		191.8	1.0427	0.9788	0.88798	0.8108	0.71968
																		192	1.0421	0.979	0.88699	0.81043	0.71957
																		192.2	1.0429	0.97894	0.88671	0.81015	0.71895
																		192.4	1.0428	0.97854	0.88652	0.80985	0.71887
																		192.6	1.0424	0.97835	0.88629	0.81	0.71867
																		192.8	1.042	0.97821	0.88657	0.80981	0.71827
																		193	1.0427	0.97856	0.88682	0.80988	0.71819
																		193.2	1.0435	0.97831	0.88627	0.80939	0.718
																		193.4	1.0442	0.97783	0.88613	0.80898	0.71804
																		193.6	1.0442	0.97786	0.88613	0.80862	0.71818
																		193.8	1.044	0.97747	0.88607	0.80866	0.71766
																		194	1.0436	0.97774	0.88578	0.80854	0.71744
																		194.2	1.0438	0.97758	0.88613	0.80826	0.71704
																		194.4	1.043	0.97724	0.88584	0.8081	0.71682
																		194.6	1.0428	0.97743	0.88575	0.80797	0.71674
																		194.8	1.0425	0.97753	0.88522	0.80794	0.71678
																		195	1.0424	0.97755	0.88535	0.8077	0.71638
																		195.2	1.0427	0.97757	0.88468	0.80743	0.71609
																		195.4	1.0432	0.97731	0.88434	0.80747	0.71603
																		195.6	1.043	0.97729	0.88471	0.80736	0.7157
																		195.8	1.0428	0.97722	0.88467	0.80732	0.7156
																		196	1.0423	0.97705	0.88456	0.80707	0.71532
																		196.2	1.0429	0.97698	0.88461	0.80703	0.71511
																		196.4	1.0431	0.977	0.88416	0.80684	0.71503
																		196.6	1.044	0.9768	0.88403	0.80654	0.71472
																		196.8	1.0441	0.97675	0.88347	0.80653	0.71471
																		197	1.0439	0.97679	0.88334	0.80646	0.71454
																		197.2	1.0437	0.97688	0.88334	0.80623	0.71432
																		197.4	1.0439	0.97661	0.88322	0.80616	0.71406
																		197.6	1.0433	0.97664	0.8833	0.80567	0.71395
																		197.8	1.0431	0.97661	0.88361	0.80562	0.71366
																		198	1.0432	0.97669	0.88406	0.80525	0.71343
																		198.2	1.0432	0.97675	0.88397	0.80516	0.71317
																		198.4	1.043	0.97662	0.8835	0.80464	0.71324
																		198.6	1.0426	0.976	0.88295	0.80443	0.713
																		198.8	1.0425	0.97577	0.88291	0.80443	0.71263
																		199	1.042	0.97593	0.88257	0.80451	0.71212
																		199.2	1.0429	0.97608	0.8819	0.80448	0.71187
																		199.4	1.0424	0.97585	0.88125	0.80432	0.71184
																		199.6	1.0438	0.9756	0.88122	0.80423	0.71151
																		199.8	1.0434	0.97524	0.88138	0.80401	0.71137
																		200	1.0432	0.97553	0.88222	0.80389	0.71124
																		200.2	1.0431	0.97554	0.88211	0.80353	0.71134
																		200.4	1.0433	0.97605	0.88205	0.8036	0.71136
																		200.6	1.0423	0.97617	0.8819	0.80327	0.71123
																		200.8	1.0429	0.97591	0.88193	0.803	0.71096
																		201	1.0428	0.97554	0.88128	0.8029	0.7107
																		201.2	1.043	0.97524	0.88166	0.80301	0.71047
																		201.4	1.0432	0.975	0.8816	0.80285	0.71022
																		201.6	1.043	0.97493	0.88139	0.80265	0.71014
																		201.8	1.0431	0.97465	0.88063	0.80241	0.71022
																		202	1.0427	0.97488	0.88094	0.80232	0.71013
																		202.2	1.0422	0.97489	0.88077	0.80233	0.70982
																		202.4	1.042	0.97461	0.88049	0.80208	0.70948
																		202.6	1.0422	0.97416	0.88022	0.80189	0.70917
																		202.8	1.0426	0.97446	0.88056	0.80137	0.70897
																		203	1.0435	0.97453	0.88021	0.80128	0.7088
																		203.2	1.0438	0.97441	0.87987	0.80126	0.70849
																		203.4	1.043	0.97455	0.87963	0.80103	0.70823
																		203.6	1.0423	0.97437	0.87899	0.80077	0.70778
																		203.8	1.0425	0.97455	0.87947	0.80055	0.7078
																		204	1.0432	0.9746	0.87978	0.80048	0.70786
																		204.2	1.0428	0.9743	0.87983	0.80048	0.70773
																		204.4	1.0425	0.97428	0.87918	0.80027	0.70763
																		204.6	1.0426	0.97385	0.87905	0.79982	0.70762
																		204.8	1.0423	0.97342	0.87925	0.79953	0.70744
																		205	1.0421	0.97333	0.87948	0.79958	0.70697
																		205.2	1.042	0.97375	0.87897	0.79967	0.70667
																		205.4	1.0423	0.97361	0.87843	0.79975	0.70662
																		205.6	1.0423	0.97382	0.87821	0.79957	0.70642
																		205.8	1.0423	0.97348	0.8777	0.79931	0.70649
																		206	1.0422	0.97366	0.87787	0.79893	0.70603
																		206.2	1.0427	0.97341	0.87871	0.79877	0.70595
																		206.4	1.0419	0.97353	0.87867	0.79874	0.70574
																		206.6	1.0421	0.97301	0.87781	0.79841	0.70554
																		206.8	1.0423	0.97315	0.87766	0.7982	0.70526
																		207	1.0427	0.97303	0.87727	0.79807	0.70513
																		207.2	1.0432	0.97328	0.87782	0.79801	0.70467
																		207.4	1.0434	0.97299	0.87743	0.79741	0.70444
																		207.6	1.042	0.9728	0.87719	0.79725	0.70427
																		207.8	1.0427	0.97222	0.87713	0.79719	0.70429
																		208	1.0425	0.97268	0.87702	0.79714	0.70408
																		208.2	1.0422	0.97259	0.8768	0.79709	0.70358
																		208.4	1.0411	0.97261	0.87734	0.79696	0.70355
																		208.6	1.0418	0.97239	0.87666	0.79689	0.70372
																		208.8	1.042	0.97225	0.8757	0.79665	0.70357
																		209	1.0423	0.97237	0.87595	0.79643	0.70315
																		209.2	1.0424	0.97211	0.87523	0.79614	0.70277
																		209.4	1.043	0.97191	0.8752	0.79587	0.70257
																		209.6	1.0424	0.97144	0.87554	0.79554	0.7023
																		209.8	1.0418	0.9715	0.87567	0.79547	0.70221
																		210	1.0425	0.9715	0.87542	0.7957	0.70192
																		210.2	1.0419	0.97159	0.87571	0.79564	0.70186
																		210.4	1.0415	0.97169	0.87602	0.79537	0.70155
																		210.6	1.0416	0.97173	0.87565	0.79515	0.70144
																		210.8	1.0412	0.97162	0.87562	0.79513	0.70151
																		211	1.0411	0.9714	0.87546	0.79479	0.7012
																		211.2	1.0415	0.97145	0.87486	0.79435	0.70091
																		211.4	1.0418	0.9714	0.87466	0.79434	0.70068
																		211.6	1.0428	0.97074	0.87423	0.79405	0.70025
																		211.8	1.0429	0.97087	0.87412	0.79432	0.7
																		212	1.0426	0.97077	0.87422	0.79414	0.70021
																		212.2	1.0429	0.97095	0.87454	0.79382	0.70019
																		212.4	1.0428	0.97052	0.87465	0.79356	0.7
																		212.6	1.0421	0.97058	0.87393	0.7933	0.69995
																		212.8	1.0419	0.97024	0.87417	0.7933	0.69985
																		213	1.0412	0.97036	0.87425	0.79341	0.6993
																		213.2	1.0417	0.97001	0.87374	0.79317	0.69889
																		213.4	1.0419	0.96996	0.87378	0.79286	0.6987
																		213.6	1.0424	0.96987	0.87378	0.79287	0.69878
																		213.8	1.0427	0.97008	0.87344	0.79324	0.69857
																		214	1.0423	0.96994	0.87377	0.79296	0.69845
																		214.2	1.042	0.97019	0.87444	0.79253	0.69825
																		214.4	1.0423	0.96986	0.87387	0.79213	0.69801
																		214.6	1.042	0.97001	0.87368	0.79178	0.69758
																		214.8	1.042	0.96987	0.8732	0.79192	0.69719
																		215	1.0411	0.96957	0.87346	0.79168	0.69691
																		215.2	1.0417	0.96938	0.87286	0.79173	0.69689
																		215.4	1.0417	0.96913	0.87274	0.79152	0.69694
																		215.6	1.0422	0.96917	0.87283	0.79139	0.69658
																		215.8	1.0416	0.9694	0.87253	0.79109	0.69666
																		216	1.0418	0.96932	0.87277	0.79103	0.69634
																		216.2	1.0419	0.96927	0.87231	0.791	0.69594
																		216.4	1.0426	0.96859	0.87226	0.79095	0.69573
																		216.6	1.0431	0.96841	0.87165	0.79061	0.69579
																		216.8	1.043	0.96861	0.87167	0.79027	0.69575
																		217	1.0422	0.96871	0.87135	0.79032	0.69537
																		217.2	1.0417	0.96887	0.87119	0.79018	0.69508
																		217.4	1.0411	0.96799	0.87152	0.78978	0.69499
																		217.6	1.0412	0.96821	0.87146	0.78942	0.69494
																		217.8	1.0418	0.96787	0.87098	0.7894	0.69485
																		218	1.0421	0.96799	0.87124	0.78921	0.69455
																		218.2	1.0422	0.96782	0.87071	0.78915	0.69448
																		218.4	1.0416	0.96832	0.87056	0.78869	0.6942
																		218.6	1.0417	0.96825	0.87065	0.78884	0.69429
																		218.8	1.0412	0.96755	0.87071	0.78894	0.69421
																		219	1.0409	0.96759	0.87043	0.7888	0.69384
																		219.2	1.0412	0.96721	0.87012	0.78861	0.6936
																		219.4	1.0422	0.96735	0.87009	0.78831	0.69325
																		219.6	1.0419	0.96704	0.86982	0.78828	0.69298
																		219.8	1.0416	0.96747	0.86995	0.78806	0.69286
																		220	1.0419	0.96725	0.87012	0.78803	0.69271
																		220.2	1.0411	0.96713	0.86975	0.78792	0.69269
																		220.4	1.0421	0.96719	0.86961	0.7879	0.69242
																		220.6	1.0422	0.96715	0.86958	0.78747	0.69232
																		220.8	1.0422	0.96704	0.86906	0.78706	0.69225
																		221	1.0419	0.96708	0.86923	0.78688	0.69204
																		221.2	1.042	0.96688	0.86909	0.7869	0.69162
																		221.4	1.0414	0.96661	0.86892	0.78676	0.69147
																		221.6	1.0412	0.96665	0.86852	0.78626	0.69128
																		221.8	1.0418	0.96672	0.86888	0.78632	0.69102
																		222	1.0418	0.96695	0.86946	0.78637	0.69094
																		222.2	1.0419	0.96646	0.86895	0.78639	0.69079
																		222.4	1.0421	0.9665	0.86852	0.78632	0.69033
																		222.6	1.0422	0.96604	0.86834	0.78586	0.69018
																		222.8	1.0411	0.96613	0.86869	0.78554	0.6901
																		223	1.0416	0.9659	0.86787	0.78547	0.69021
																		223.2	1.0423	0.96607	0.86802	0.78532	0.6896
																		223.4	1.043	0.96584	0.8675	0.78496	0.68934
																		223.6	1.0421	0.96588	0.86789	0.78525	0.68925
																		223.8	1.0419	0.96574	0.8676	0.7853	0.68922
																		224	1.0417	0.96573	0.86747	0.78502	0.68923
																		224.2	1.0413	0.96587	0.86667	0.78515	0.68907
																		224.4	1.0424	0.96568	0.86805	0.78474	0.68893
																		224.6	1.0421	0.96554	0.86787	0.78457	0.68871
																		224.8	1.0419	0.96523	0.86691	0.78427	0.68844
																		225	1.0411	0.9655	0.86737	0.78454	0.68827
																		225.2	1.041	0.96533	0.86726	0.78426	0.68797
																		225.4	1.0417	0.96497	0.86701	0.7839	0.68783
																		225.6	1.0415	0.96453	0.86701	0.78366	0.68761
																		225.8	1.0414	0.96442	0.86656	0.78388	0.68752
																		226	1.0409	0.9647	0.86599	0.78368	0.68729
																		226.2	1.0407	0.96451	0.86612	0.78327	0.6871
																		226.4	1.0414	0.9646	0.86618	0.78293	0.68698
																		226.6	1.0412	0.9645	0.866	0.78269	0.68674
																		226.8	1.0416	0.96458	0.86687	0.78265	0.68635
																		227	1.041	0.96435	0.86689	0.78242	0.68604
																		227.2	1.0411	0.96438	0.86669	0.78237	0.68606
																		227.4	1.0404	0.96452	0.86627	0.78242	0.68603
																		227.6	1.0411	0.96455	0.86609	0.7822	0.68575
																		227.8	1.0411	0.96402	0.86575	0.7816	0.68582
																		228	1.0408	0.96396	0.86533	0.78183	0.68568
																		228.2	1.0408	0.96426	0.86576	0.78192	0.68538
																		228.4	1.0407	0.96386	0.86586	0.78184	0.68489
																		228.6	1.0415	0.96333	0.86567	0.78156	0.68488
																		228.8	1.042	0.96331	0.86562	0.78137	0.68503
																		229	1.0421	0.96359	0.86535	0.78101	0.68492
																		229.2	1.0422	0.96387	0.86504	0.78081	0.68418
																		229.4	1.0414	0.96378	0.86506	0.78076	0.6841
																		229.6	1.0412	0.96344	0.86513	0.78084	0.68399
																		229.8	1.0413	0.96337	0.86462	0.78069	0.68361
																		230	1.0411	0.96303	0.86473	0.78041	0.6831
																		230.2	1.0414	0.96286	0.86516	0.78012	0.68326
																		230.4	1.0409	0.96334	0.86496	0.7801	0.68323
																		230.6	1.0411	0.96311	0.86434	0.77982	0.68294
																		230.8	1.0405	0.9629	0.86471	0.77964	0.68277
																		231	1.0402	0.96314	0.86452	0.77921	0.68259
																		231.2	1.0407	0.96286	0.86455	0.77909	0.68237
																		231.4	1.0409	0.9625	0.86427	0.77943	0.68222
																		231.6	1.0404	0.96207	0.86426	0.77904	0.68226
																		231.8	1.0409	0.96172	0.86398	0.77911	0.68207
																		232	1.0412	0.9619	0.86353	0.77896	0.68163
																		232.2	1.0408	0.96201	0.8634	0.77872	0.68164
																		232.4	1.0403	0.96211	0.86322	0.77869	0.68137
																		232.6	1.0405	0.96182	0.86346	0.77867	0.68127
																		232.8	1.041	0.96194	0.86305	0.77872	0.6812
																		233	1.0414	0.96191	0.86291	0.77856	0.68102
																		233.2	1.0415	0.96131	0.86227	0.77855	0.68087
																		233.4	1.0405	0.96136	0.8623	0.77787	0.68049
																		233.6	1.0404	0.96122	0.86228	0.77791	0.68034
																		233.8	1.0404	0.96148	0.86262	0.77705	0.68006
																		234	1.0412	0.96123	0.86301	0.77718	0.67996
																		234.2	1.0409	0.96137	0.8625	0.77715	0.67951
																		234.4	1.0411	0.96092	0.8624	0.77702	0.67952
																		234.6	1.0408	0.96098	0.86186	0.77661	0.67965
																		234.8	1.0408	0.96082	0.86171	0.77647	0.67929
																		235	1.0413	0.96098	0.86152	0.77654	0.67898
																		235.2	1.0422	0.96082	0.86207	0.77641	0.67878
																		235.4	1.0412	0.96071	0.86172	0.77617	0.67903
																		235.6	1.0404	0.96085	0.8616	0.77611	0.6787
																		235.8	1.0413	0.96053	0.86132	0.77594	0.6786
																		236	1.0409	0.96036	0.86134	0.77598	0.67829
																		236.2	1.0411	0.96019	0.86104	0.77582	0.67845
																		236.4	1.0408	0.95991	0.86116	0.77543	0.67809
																		236.6	1.0408	0.95971	0.86077	0.77517	0.67799
																		236.8	1.0406	0.9601	0.86078	0.77507	0.67756
																		237	1.0407	0.96028	0.86055	0.77484	0.67755
																		237.2	1.0406	0.96013	0.86002	0.77486	0.67761
																		237.4	1.041	0.95975	0.8603	0.77456	0.6774
																		237.6	1.0404	0.95953	0.86064	0.77451	0.67716
																		237.8	1.0401	0.95939	0.86083	0.77434	0.67693
																		238	1.0403	0.95913	0.86037	0.7744	0.67676
																		238.2	1.0402	0.95896	0.86022	0.77388	0.6763
																		238.4	1.0403	0.95904	0.85984	0.77403	0.67625
																		238.6	1.0409	0.95943	0.86002	0.77382	0.67606
																		238.8	1.0415	0.95954	0.86037	0.77373	0.6759
																		239	1.0408	0.95967	0.85995	0.77367	0.67564
																		239.2	1.0405	0.95966	0.85971	0.7735	0.67556
																		239.4	1.0408	0.9596	0.85951	0.77351	0.67541
																		239.6	1.0397	0.95937	0.85932	0.77341	0.67517
																		239.8	1.0401	0.95898	0.85937	0.77331	0.6751
																		240	1.0402	0.95831	0.8596	0.77322	0.67505
																		240.2	1.0407	0.95787	0.85981	0.77265	0.67491
																		240.4	1.0403	0.95821	0.85903	0.7727	0.67465
																		240.6	1.0409	0.95842	0.85863	0.7726	0.67446
																		240.8	1.0408	0.95835	0.8582	0.77258	0.67431
																		241	1.0409	0.95802	0.85859	0.77196	0.67418
																		241.2	1.0406	0.95794	0.85869	0.77165	0.67411
																		241.4	1.0404	0.95757	0.85879	0.77165	0.67387
																		241.6	1.0401	0.95783	0.85791	0.77171	0.67367
																		241.8	1.0398	0.95765	0.85743	0.77167	0.67357
																		242	1.04	0.95743	0.85709	0.77131	0.6735
																		242.2	1.0399	0.95731	0.85785	0.77112	0.67343
																		242.4	1.04	0.95749	0.85815	0.77092	0.67339
																		242.6	1.0405	0.95742	0.85827	0.77104	0.67308
																		242.8	1.0405	0.95768	0.85772	0.77092	0.67275
																		243	1.0404	0.95781	0.8575	0.77076	0.67249
																		243.2	1.0401	0.95778	0.85747	0.77048	0.67225
																		243.4	1.0403	0.9574	0.85791	0.77003	0.67221
																		243.6	1.041	0.95746	0.85733	0.77	0.6721
																		243.8	1.0409	0.95753	0.85752	0.76983	0.67202
																		244	1.0409	0.95724	0.8577	0.7697	0.67167
																		244.2	1.0411	0.95701	0.85759	0.76975	0.67155
																		244.4	1.0414	0.95703	0.85706	0.76998	0.67143
																		244.6	1.0411	0.95658	0.85623	0.76963	0.67111
																		244.8	1.0405	0.95669	0.85634	0.76946	0.6709
																		245	1.0392	0.95637	0.85659	0.76942	0.67066
																		245.2	1.0395	0.95643	0.85743	0.76931	0.67049
																		245.4	1.0403	0.95617	0.85687	0.76933	0.6703
																		245.6	1.0409	0.95627	0.85643	0.7689	0.6701
																		245.8	1.0409	0.95625	0.85636	0.76886	0.67027
																		246	1.0403	0.95613	0.85583	0.76869	0.67017
																		246.2	1.0402	0.95579	0.85562	0.76808	0.66983
																		246.4	1.0403	0.95586	0.85584	0.76802	0.66953
																		246.6	1.0411	0.95578	0.85535	0.76773	0.66949
																		246.8	1.0407	0.95594	0.85553	0.76791	0.66963
																		247	1.0407	0.95569	0.85525	0.76756	0.66915
																		247.2	1.0399	0.95571	0.85534	0.76776	0.66911
																		247.4	1.0401	0.95582	0.85495	0.76737	0.66894
																		247.6	1.0403	0.95563	0.85467	0.76734	0.66873
																		247.8	1.0403	0.95559	0.85449	0.76698	0.66856
																		248	1.0401	0.95521	0.85466	0.76725	0.66819
																		248.2	1.0403	0.95513	0.85487	0.76725	0.66792
																		248.4	1.0403	0.955	0.85485	0.76691	0.66786
																		248.6	1.0401	0.95509	0.85439	0.76667	0.66785
																		248.8	1.0405	0.95517	0.85496	0.76622	0.66757
																		249	1.0397	0.95496	0.85479	0.7659	0.66734
																		249.2	1.0402	0.95504	0.85418	0.7656	0.66749
																		249.4	1.0402	0.95471	0.85428	0.76575	0.66762
																		249.6	1.0401	0.95455	0.85462	0.766	0.66722
																		249.8	1.0398	0.95384	0.85446	0.76592	0.66685
																		250	1.0402	0.95394	0.85387	0.7657	0.6665
																		250.2	1.0409	0.95444	0.85396	0.76559	0.66657
																		250.4	1.0404	0.95468	0.85414	0.76558	0.66639
																		250.6	1.0397	0.95448	0.85378	0.76529	0.66633
																		250.8	1.04	0.9541	0.85371	0.76506	0.66626
																		251	1.0399	0.95388	0.85378	0.76511	0.66617
																		251.2	1.0393	0.954	0.85341	0.76488	0.666
																		251.4	1.039	0.95396	0.85389	0.7647	0.6655
																		251.6	1.0398	0.95432	0.85332	0.76449	0.66522
																		251.8	1.0413	0.95404	0.85334	0.76436	0.66487
																		252	1.041	0.95407	0.85311	0.76427	0.6649
																		252.2	1.0407	0.9536	0.8532	0.76428	0.66488
																		252.4	1.0402	0.95383	0.85312	0.7644	0.66483
																		252.6	1.0397	0.95385	0.85276	0.76399	0.66464
																		252.8	1.0397	0.9541	0.8529	0.76372	0.66435
																		253	1.0397	0.95395	0.85297	0.76365	0.66438
																		253.2	1.0402	0.95388	0.8526	0.76329	0.66426
																		253.4	1.0402	0.95356	0.85183	0.76316	0.66418
																		253.6	1.0403	0.95345	0.85149	0.76321	0.66382
																		253.8	1.0403	0.95345	0.85139	0.76317	0.66371
																		254	1.0398	0.9532	0.85131	0.76329	0.66365
																		254.2	1.0397	0.95356	0.85143	0.7631	0.66333
																		254.4	1.0396	0.9535	0.85155	0.76276	0.66314
																		254.6	1.0395	0.9534	0.85195	0.76224	0.66318
																		254.8	1.0401	0.95307	0.85144	0.76194	0.66321
																		255	1.0407	0.95295	0.85116	0.76186	0.66288
																		255.2	1.0402	0.95267	0.85107	0.76187	0.66287
																		255.4	1.0396	0.95304	0.85142	0.76206	0.66264
																		255.6	1.0392	0.9527	0.85132	0.76196	0.66239
																		255.8	1.0396	0.95296	0.85175	0.76187	0.66239
																		256	1.0396	0.95289	0.85183	0.76167	0.66227
																		256.2	1.0403	0.95251	0.85156	0.76172	0.66226
																		256.4	1.0404	0.95214	0.85145	0.76116	0.66195
																		256.6	1.0405	0.95227	0.85146	0.76113	0.66157
																		256.8	1.0401	0.95201	0.85103	0.7609	0.6616
																		257	1.0392	0.95227	0.85061	0.76097	0.66119
																		257.2	1.0387	0.95241	0.85065	0.76076	0.66097
																		257.4	1.0394	0.95244	0.85032	0.76048	0.661
																		257.6	1.0399	0.95228	0.84974	0.76047	0.66098
																		257.8	1.0391	0.95221	0.85008	0.76044	0.66066
																		258	1.0394	0.95221	0.85077	0.76045	0.66042
																		258.2	1.0392	0.95209	0.85038	0.75987	0.66013
																		258.4	1.0395	0.95214	0.85005	0.75981	0.66007
																		258.6	1.0394	0.95169	0.84927	0.75973	0.66018
																		258.8	1.0394	0.95203	0.84971	0.75978	0.65994
																		259	1.0396	0.95193	0.84987	0.75985	0.65954
																		259.2	1.0402	0.95152	0.85016	0.75953	0.65962
																		259.4	1.0406	0.95179	0.84997	0.75949	0.6596
																		259.6	1.0401	0.95194	0.85001	0.75925	0.65928
																		259.8	1.04	0.95174	0.84989	0.75924	0.65908
																		260	1.0396	0.95185	0.8494	0.75909	0.65911
																		260.2	1.0401	0.95149	0.84895	0.7585	0.65903
																		260.4	1.0402	0.95161	0.84928	0.75835	0.65892
																		260.6	1.0402	0.95163	0.84931	0.75822	0.65877
																		260.8	1.0398	0.95176	0.84904	0.75834	0.65823
																		261	1.0395	0.95136	0.84808	0.75806	0.65814
																		261.2	1.0395	0.9511	0.84825	0.75795	0.65813
																		261.4	1.0391	0.95101	0.84821	0.75777	0.65812
																		261.6	1.0386	0.95149	0.8484	0.75764	0.65782
																		261.8	1.0395	0.95103	0.8483	0.75762	0.65793
																		262	1.0399	0.95106	0.84774	0.75756	0.65772
																		262.2	1.04	0.951	0.84777	0.75734	0.65759
																		262.4	1.0386	0.95105	0.84784	0.75708	0.65718
																		262.6	1.0392	0.9507	0.84742	0.75701	0.65715
																		262.8	1.0386	0.95063	0.84764	0.75662	0.65697
																		263	1.0388	0.95029	0.84738	0.75624	0.65699
																		263.2	1.0398	0.95044	0.84748	0.756	0.65686
																		263.4	1.0397	0.95089	0.84739	0.75628	0.65679
																		263.6	1.0397	0.95105	0.84773	0.75608	0.65666
																		263.8	1.04	0.95056	0.84718	0.75609	0.65637
																		264	1.0398	0.94994	0.84674	0.75581	0.65617
																		264.2	1.0398	0.95043	0.84644	0.75576	0.65618
																		264.4	1.0405	0.95043	0.84616	0.75551	0.6558
																		264.6	1.0408	0.95031	0.8462	0.75561	0.65571
																		264.8	1.0401	0.95025	0.84669	0.75568	0.65544
																		265	1.0392	0.94976	0.84612	0.75545	0.65517
																		265.2	1.0394	0.95024	0.84662	0.75516	0.65517
																		265.4	1.0397	0.95033	0.84686	0.75485	0.65517
																		265.6	1.0401	0.95036	0.84673	0.75465	0.65474
																		265.8	1.0399	0.94987	0.84608	0.75434	0.65474
																		266	1.0399	0.94997	0.84624	0.75456	0.65434
																		266.2	1.0404	0.95021	0.84621	0.75451	0.65443
																		266.4	1.0402	0.95067	0.84629	0.7545	0.6544
																		266.6	1.039	0.95039	0.8457	0.75458	0.65461
																		266.8	1.0382	0.94984	0.84543	0.75454	0.65435
																		267	1.0389	0.94997	0.84547	0.75413	0.65397
																		267.2	1.0388	0.94979	0.84537	0.75393	0.65386
																		267.4	1.0387	0.94992	0.84517	0.75367	0.65381
																		267.6	1.0388	0.94979	0.84532	0.75346	0.65359
																		267.8	1.0395	0.94936	0.84547	0.75333	0.6535
																		268	1.0401	0.9496	0.84516	0.75369	0.65352
																		268.2	1.0394	0.94921	0.84493	0.75341	0.65337
																		268.4	1.0396	0.94933	0.84454	0.75315	0.65308
																		268.6	1.0392	0.94922	0.84501	0.75316	0.65278
																		268.8	1.0395	0.94966	0.84496	0.75316	0.65249
																		269	1.0388	0.94932	0.84499	0.75282	0.65211
																		269.2	1.0387	0.94918	0.84442	0.75284	0.65178
																		269.4	1.0394	0.94899	0.84414	0.7526	0.6521
																		269.6	1.0394	0.94952	0.84472	0.75247	0.65223
																		269.8	1.0397	0.94961	0.84429	0.75226	0.652
																		270	1.0397	0.94946	0.8437	0.75228	0.6515
																		270.2	1.0387	0.94936	0.84407	0.7518	0.65134
																		270.4	1.0385	0.94949	0.84455	0.7515	0.65133
																		270.6	1.039	0.94941	0.8441	0.75168	0.65136
																		270.8	1.039	0.94865	0.84372	0.75186	0.65126
																		271	1.0392	0.94868	0.84335	0.75151	0.65122
																		271.2	1.0388	0.94869	0.84363	0.75144	0.65092
																		271.4	1.0392	0.94876	0.84304	0.75105	0.65082
																		271.6	1.0391	0.94873	0.84293	0.75075	0.65076
																		271.8	1.0399	0.94881	0.84325	0.7507	0.65086
																		272	1.04	0.94859	0.8436	0.75066	0.65053
																		272.2	1.0394	0.94845	0.84342	0.75071	0.65046
																		272.4	1.039	0.94855	0.8429	0.75078	0.65039
																		272.6	1.0401	0.94855	0.84293	0.75059	0.65009
																		272.8	1.0396	0.94893	0.84344	0.75009	0.64995
																		273	1.0392	0.94872	0.84273	0.7502	0.64959
																		273.2	1.0394	0.9491	0.84202	0.7501	0.64968
																		273.4	1.039	0.94871	0.8416	0.75031	0.6495
																		273.6	1.0396	0.94839	0.84208	0.75	0.64906
																		273.8	1.0393	0.94817	0.84245	0.7496	0.649
																		274	1.0394	0.94774	0.84262	0.74943	0.64886
																		274.2	1.0393	0.94751	0.84252	0.74938	0.64884
																		274.4	1.0389	0.94752	0.84202	0.74961	0.64864
																		274.6	1.0389	0.94819	0.84222	0.74925	0.6485
																		274.8	1.0384	0.94819	0.84242	0.749	0.64851
																		275	1.0389	0.94826	0.84227	0.74869	0.64832
																		275.2	1.0384	0.94834	0.84177	0.74869	0.64826
																		275.4	1.0386	0.94812	0.8412	0.74863	0.64798
																		275.6	1.0382	0.94784	0.8409	0.74846	0.64778
																		275.8	1.0389	0.94766	0.84053	0.74829	0.64742
																		276	1.0388	0.94787	0.84067	0.74843	0.64743
																		276.2	1.0389	0.94744	0.84091	0.7485	0.64754
																		276.4	1.0387	0.94757	0.84099	0.74856	0.64764
																		276.6	1.0389	0.94747	0.84102	0.74811	0.64744
																		276.8	1.0386	0.94758	0.84125	0.74792	0.6472
																		277	1.039	0.94746	0.84127	0.74767	0.64707
																		277.2	1.0388	0.94764	0.84157	0.74749	0.64696
																		277.4	1.0385	0.94769	0.84078	0.74748	0.64659
																		277.6	1.0384	0.94742	0.84064	0.74753	0.64661
																		277.8	1.0392	0.94737	0.84054	0.74747	0.6463
																		278	1.039	0.94726	0.8396	0.74719	0.64636
																		278.2	1.0388	0.94732	0.83956	0.747	0.64608
																		278.4	1.0387	0.94723	0.84029	0.74677	0.64603
																		278.6	1.039	0.94733	0.84058	0.74693	0.6459
																		278.8	1.0384	0.94718	0.84005	0.74647	0.6458
																		279	1.0392	0.94715	0.83982	0.74641	0.64577
																		279.2	1.0394	0.94704	0.83998	0.74612	0.64533
																		279.4	1.0397	0.94712	0.84013	0.74612	0.64514
																		279.6	1.0392	0.94681	0.83991	0.74615	0.645
																		279.8	1.0396	0.94654	0.839	0.74586	0.64506
																		280	1.039	0.94632	0.83855	0.74549	0.64496
																		280.2	1.0398	0.94684	0.83864	0.74556	0.64472
																		280.4	1.0395	0.94717	0.83936	0.74535	0.64454
																		280.6	1.0389	0.94683	0.83925	0.74514	0.64466
																		280.8	1.0385	0.94665	0.83893	0.74468	0.64438
																		281	1.0387	0.94675	0.83926	0.74486	0.64414
																		281.2	1.0385	0.94688	0.83925	0.7448	0.64381
																		281.4	1.0385	0.94637	0.8384	0.74488	0.64376
																		281.6	1.0394	0.94626	0.83843	0.74459	0.64351
																		281.8	1.0389	0.9464	0.83874	0.74465	0.64368
																		282	1.038	0.94673	0.83873	0.74443	0.64342
																		282.2	1.0385	0.94672	0.83873	0.74421	0.64361
																		282.4	1.039	0.94671	0.83885	0.74415	0.64319
																		282.6	1.0385	0.94635	0.83868	0.74428	0.64323
																		282.8	1.0376	0.94612	0.83824	0.74421	0.64307
																		283	1.039	0.94634	0.83783	0.74406	0.64298
																		283.2	1.0391	0.94628	0.83782	0.74357	0.64245
																		283.4	1.039	0.94624	0.8374	0.7436	0.64235
																		283.6	1.0386	0.94624	0.83762	0.74365	0.64229
																		283.8	1.039	0.94575	0.83813	0.74342	0.6423
																		284	1.039	0.94573	0.83804	0.74331	0.64217
																		284.2	1.0387	0.94605	0.83793	0.74289	0.64199
																		284.4	1.039	0.94621	0.83781	0.74325	0.64188
																		284.6	1.0391	0.94581	0.83744	0.74298	0.64185
																		284.8	1.0392	0.94563	0.8369	0.74301	0.64159
																		285	1.0381	0.94595	0.83649	0.74281	0.64136
																		285.2	1.0379	0.94616	0.83659	0.74275	0.64104
																		285.4	1.0376	0.94621	0.83707	0.74254	0.6411
																		285.6	1.0384	0.94593	0.83715	0.74214	0.64119
																		285.8	1.0388	0.94587	0.83667	0.7421	0.64129
																		286	1.0383	0.94612	0.8369	0.74212	0.6408
																		286.2	1.038	0.94564	0.83672	0.74208	0.64078
																		286.4	1.0378	0.94568	0.83627	0.74192	0.64057
																		286.6	1.0388	0.94556	0.83676	0.74158	0.64052
																		286.8	1.039	0.94553	0.83705	0.74142	0.64035
																		287	1.039	0.94542	0.8366	0.74143	0.64041
																		287.2	1.0383	0.94553	0.83585	0.74125	0.64042
																		287.4	1.0385	0.94578	0.83579	0.74105	0.64027
																		287.6	1.0384	0.94592	0.83603	0.74085	0.63993
																		287.8	1.0386	0.94559	0.83651	0.74067	0.63978
																		288	1.0382	0.9456	0.83604	0.7406	0.63952
																		288.2	1.0382	0.94515	0.83645	0.74041	0.63945
																		288.4	1.0391	0.94503	0.8359	0.7405	0.63925
																		288.6	1.0386	0.94494	0.83563	0.74034	0.63934
																		288.8	1.0385	0.94507	0.83547	0.74037	0.63934
																		289	1.0384	0.94488	0.83514	0.74018	0.63892
																		289.2	1.0379	0.94524	0.83525	0.74019	0.63877
																		289.4	1.0376	0.94524	0.83505	0.73989	0.63875
																		289.6	1.0381	0.94541	0.83498	0.73987	0.63869
																		289.8	1.0383	0.94564	0.83455	0.7393	0.63843
																		290	1.038	0.94538	0.83487	0.73929	0.63827
																		290.2	1.038	0.94501	0.83488	0.73913	0.63816
																		290.4	1.0377	0.94546	0.83494	0.73909	0.63788
																		290.6	1.0378	0.94513	0.83473	0.73924	0.63795
																		290.8	1.038	0.94508	0.83489	0.73892	0.63771
																		291	1.0379	0.94464	0.83485	0.73876	0.63758
																		291.2	1.0373	0.94533	0.83435	0.73857	0.63735
																		291.4	1.0384	0.94495	0.83445	0.73841	0.6375
																		291.6	1.0394	0.94486	0.83443	0.73822	0.63767
																		291.8	1.0393	0.94485	0.8344	0.73844	0.63742
																		292	1.0386	0.94516	0.83442	0.73857	0.63729
																		292.2	1.0384	0.94473	0.83449	0.73841	0.63691
																		292.4	1.0377	0.94465	0.8344	0.73837	0.63683
																		292.6	1.0373	0.94447	0.8344	0.73837	0.63679
																		292.8	1.0375	0.94457	0.83387	0.73812	0.63643
																		293	1.0382	0.94431	0.83303	0.738	0.63607
																		293.2	1.0384	0.94452	0.8329	0.73798	0.63624
																		293.4	1.0382	0.94477	0.83261	0.73767	0.63621
																		293.6	1.0381	0.94468	0.83284	0.7373	0.63623
																		293.8	1.0382	0.94443	0.83326	0.73734	0.63584
																		294	1.0388	0.94473	0.83342	0.73733	0.63549
																		294.2	1.039	0.94456	0.83352	0.73737	0.63527
																		294.4	1.0389	0.94467	0.83332	0.73719	0.63503
																		294.6	1.038	0.9445	0.83296	0.73692	0.63481
																		294.8	1.0375	0.94414	0.8333	0.7367	0.63488
																		295	1.038	0.94398	0.83269	0.73654	0.63494
																		295.2	1.0377	0.94393	0.8326	0.73645	0.63475
																		295.4	1.0382	0.94391	0.83235	0.73639	0.63447
																		295.6	1.0373	0.94393	0.83239	0.73637	0.6343
																		295.8	1.0378	0.94383	0.83223	0.73607	0.63407
																		296	1.0382	0.94383	0.83214	0.73589	0.6339
																		296.2	1.038	0.94373	0.83184	0.73573	0.63354
																		296.4	1.0382	0.94368	0.83173	0.73586	0.63345
																		296.6	1.0389	0.94398	0.83148	0.7356	0.63343
																		296.8	1.0386	0.94386	0.8317	0.73585	0.6335
																		297	1.0377	0.94367	0.83171	0.7355	0.63321
																		297.2	1.0373	0.94352	0.83163	0.73542	0.63323
																		297.4	1.0374	0.94377	0.83155	0.73514	0.6331
																		297.6	1.038	0.94354	0.83118	0.73531	0.63292
																		297.8	1.0381	0.94388	0.83093	0.73494	0.63282
																		298	1.038	0.94414	0.83124	0.73463	0.63259
																		298.2	1.0381	0.9441	0.83144	0.73447	0.63253
																		298.4	1.0386	0.94361	0.83151	0.73427	0.63243
																		298.6	1.0389	0.94321	0.83121	0.73433	0.6324
																		298.8	1.0384	0.9432	0.83081	0.73451	0.63217
																		299	1.0381	0.94324	0.83025	0.73452	0.63193
																		299.2	1.0386	0.94307	0.83101	0.73416	0.63196
																		299.4	1.0392	0.94315	0.83104	0.73382	0.63173
																		299.6	1.0387	0.94288	0.83125	0.73375	0.63179
																		299.8	1.0383	0.94293	0.83065	0.7337	0.63168
																		300	1.0379	0.94308	0.83094	0.7337	0.63175
																		300.2	1.0374	0.94277	0.83037	0.73339	0.63127
																		300.4	1.039	0.94269	0.83056	0.73314	0.63107
																		300.6	1.0391	0.9429	0.83065	0.73314	0.63107
																		300.8	1.0388	0.94301	0.8307	0.73314	0.63113
																		301	1.0381	0.94293	0.83027	0.73276	0.63102
																		301.2	1.0384	0.94269	0.83051	0.73242	0.63086
																		301.4	1.0377	0.94288	0.83005	0.7324	0.63048
																		301.6	1.0379	0.94268	0.83006	0.73232	0.63038
																		301.8	1.038	0.94266	0.82987	0.73228	0.63014
																		302	1.0381	0.94271	0.82962	0.73243	0.63043
																		302.2	1.0375	0.94279	0.82963	0.73257	0.63037
																		302.4	1.0371	0.94238	0.82985	0.73206	0.62993
																		302.6	1.0371	0.94201	0.82951	0.73196	0.62975
																		302.8	1.037	0.94209	0.82935	0.73174	0.62948
																		303	1.0377	0.94202	0.82888	0.73187	0.62943
																		303.2	1.0378	0.94182	0.82957	0.73185	0.62928
																		303.4	1.0378	0.94199	0.82932	0.73139	0.62919
																		303.6	1.0377	0.94195	0.82933	0.73113	0.62887
																		303.8	1.0378	0.94209	0.82898	0.73113	0.62873
																		304	1.0387	0.94162	0.82905	0.73119	0.62888
																		304.2	1.0385	0.94164	0.82939	0.73141	0.62862
																		304.4	1.0389	0.94148	0.82948	0.73124	0.62863
																		304.6	1.0385	0.94144	0.82912	0.73054	0.6288
																		304.8	1.0384	0.94117	0.82877	0.73021	0.62874
																		305	1.0383	0.9413	0.82766	0.73041	0.62848
																		305.2	1.0388	0.94177	0.82798	0.73018	0.62829
																		305.4	1.039	0.94164	0.82753	0.73022	0.62819
																		305.6	1.0389	0.94128	0.82799	0.73023	0.62795
																		305.8	1.0377	0.94128	0.82839	0.73013	0.62758
																		306	1.038	0.94119	0.82857	0.72983	0.62741
																		306.2	1.0381	0.94126	0.82852	0.72964	0.62737
																		306.4	1.038	0.94106	0.82775	0.72972	0.62739
																		306.6	1.0376	0.94097	0.82788	0.72978	0.62728
																		306.8	1.0381	0.94101	0.82795	0.72957	0.62697
																		307	1.0377	0.94092	0.82815	0.72958	0.62713
																		307.2	1.0385	0.9409	0.82795	0.72972	0.62718
																		307.4	1.0387	0.94065	0.82802	0.72942	0.62705
																		307.6	1.0388	0.94097	0.82834	0.72914	0.62701
																		307.8	1.0383	0.94091	0.82761	0.72901	0.62675
																		308	1.0381	0.94056	0.8273	0.72879	0.62684
																		308.2	1.038	0.9405	0.82736	0.72872	0.6265
																		308.4	1.0384	0.94041	0.82806	0.72874	0.6265
																		308.6	1.0386	0.94017	0.82777	0.7288	0.62607
																		308.8	1.038	0.94016	0.8273	0.72868	0.62603
																		309	1.0378	0.93998	0.82708	0.72851	0.62578
																		309.2	1.0387	0.9398	0.82694	0.72809	0.62575
																		309.4	1.0392	0.94011	0.82697	0.72798	0.6254
																		309.6	1.0382	0.94029	0.82689	0.72789	0.62543
																		309.8	1.0387	0.9401	0.82695	0.72776	0.62556
																		310	1.0386	0.93999	0.82637	0.72749	0.62567
																		310.2	1.0393	0.94	0.82657	0.72747	0.62515
																		310.4	1.0388	0.94036	0.82644	0.72771	0.6249
																		310.6	1.0378	0.94048	0.8262	0.72777	0.62475
																		310.8	1.038	0.94058	0.82612	0.72742	0.62484
																		311	1.0383	0.94022	0.82657	0.72716	0.62458
																		311.2	1.0378	0.93995	0.82628	0.72695	0.62416
																		311.4	1.0381	0.9396	0.82557	0.72682	0.62422
																		311.6	1.0387	0.93968	0.82528	0.72697	0.62444
																		311.8	1.0392	0.93942	0.82557	0.72702	0.62434
																		312	1.0382	0.93923	0.82576	0.72688	0.62416
																		312.2	1.0381	0.93891	0.82539	0.72663	0.6237
																		312.4	1.0383	0.93905	0.82575	0.72601	0.62351
																		312.6	1.0377	0.93909	0.82529	0.72603	0.62347
																		312.8	1.037	0.93907	0.82525	0.72593	0.62355
																		313	1.0375	0.93913	0.82537	0.72568	0.62344
																		313.2	1.0381	0.93903	0.82508	0.72571	0.62321
																		313.4	1.0378	0.93901	0.82459	0.72558	0.62307
																		313.6	1.0372	0.93894	0.82524	0.72557	0.62293
																		313.8	1.0372	0.93918	0.82472	0.72546	0.6228
																		314	1.0373	0.93881	0.82531	0.72524	0.62292
																		314.2	1.0385	0.93913	0.82507	0.72529	0.62279
																		314.4	1.0378	0.93865	0.82486	0.72511	0.62262
																		314.6	1.0381	0.93846	0.82488	0.72464	0.62247
																		314.8	1.0373	0.93835	0.82522	0.72477	0.62206
																		315	1.0374	0.93809	0.8252	0.72479	0.62202
																		315.2	1.0376	0.93831	0.82424	0.72451	0.62196
																		315.4	1.0384	0.93818	0.82412	0.72423	0.62179
																		315.6	1.0382	0.93841	0.82461	0.72421	0.62177
																		315.8	1.0384	0.93831	0.82448	0.72425	0.62179
																		316	1.0381	0.93803	0.82485	0.72438	0.6217
																		316.2	1.0374	0.93822	0.82444	0.72426	0.62175
																		316.4	1.036	0.93839	0.82448	0.72425	0.62159
																		316.6	1.0361	0.93842	0.82372	0.72405	0.62163
																		316.8	1.0367	0.93792	0.82388	0.72374	0.6211
																		317	1.038	0.93773	0.82428	0.72376	0.62101
																		317.2	1.0377	0.93801	0.8238	0.72365	0.6209
																		317.4	1.0386	0.93784	0.82377	0.7234	0.62096
																		317.6	1.0385	0.93771	0.8239	0.72341	0.62071
																		317.8	1.0384	0.93773	0.82395	0.72356	0.62045
																		318	1.0374	0.93745	0.82323	0.72332	0.62021
																		318.2	1.0372	0.93712	0.823	0.72323	0.62008
																		318.4	1.0377	0.93733	0.82347	0.72286	0.62041
																		318.6	1.0378	0.93777	0.82363	0.72258	0.62006
																		318.8	1.0375	0.93733	0.82265	0.72243	0.61989
																		319	1.038	0.93701	0.82305	0.72224	0.6198
																		319.2	1.0379	0.93711	0.82283	0.72223	0.6198
																		319.4	1.0375	0.93728	0.82283	0.72193	0.61969
																		319.6	1.0378	0.93722	0.82221	0.7221	0.61988
																		319.8	1.0375	0.93703	0.82226	0.72206	0.61934
																		320	1.0376	0.93703	0.82221	0.72177	0.61915
																		320.2	1.0372	0.9369	0.82216	0.72138	0.61895
																		320.4	1.0374	0.93687	0.8222	0.72153	0.619
																		320.6	1.0378	0.93704	0.82243	0.72148	0.61893
																		320.8	1.0376	0.93697	0.82262	0.72143	0.61889
																		321	1.0381	0.93706	0.82268	0.72107	0.61875
																		321.2	1.0376	0.93704	0.82249	0.7211	0.61862
																		321.4	1.0373	0.93702	0.82167	0.72092	0.61859
																		321.6	1.0368	0.93698	0.82182	0.72108	0.61849
																		321.8	1.038	0.93698	0.82181	0.72082	0.61836
																		322	1.0377	0.9367	0.82186	0.72055	0.61819
																		322.2	1.0386	0.93695	0.822	0.72051	0.61789
																		322.4	1.0377	0.93677	0.82164	0.72037	0.61784
																		322.6	1.0376	0.93673	0.82178	0.72015	0.61796
																		322.8	1.0379	0.93668	0.82105	0.72007	0.61788
																		323	1.0377	0.93639	0.8207	0.71982	0.61775
																		323.2	1.037	0.93652	0.82096	0.71984	0.61726
																		323.4	1.037	0.9367	0.82089	0.71989	0.61696
																		323.6	1.0377	0.93653	0.82098	0.71989	0.61685
																		323.8	1.0378	0.93631	0.82148	0.71989	0.61703
																		324	1.0379	0.93657	0.82179	0.71965	0.61702
																		324.2	1.0374	0.93668	0.82129	0.7197	0.6169
																		324.4	1.037	0.93679	0.82102	0.7194	0.61661
																		324.6	1.0368	0.93671	0.82081	0.71923	0.61648
																		324.8	1.0368	0.93657	0.82057	0.71931	0.61653
																		325	1.0369	0.93642	0.8211	0.71912	0.61656
																		325.2	1.0369	0.93645	0.82138	0.71883	0.61655
																		325.4	1.037	0.93637	0.82128	0.71871	0.61619
																		325.6	1.0375	0.93644	0.82061	0.71869	0.61577
																		325.8	1.038	0.93645	0.82046	0.71865	0.61551
																		326	1.0378	0.93599	0.82074	0.71838	0.61557
																		326.2	1.0374	0.93656	0.82062	0.71843	0.61567
																		326.4	1.0372	0.93658	0.82017	0.71833	0.61552
																		326.6	1.0364	0.93629	0.82016	0.71822	0.61533
																		326.8	1.0366	0.93645	0.82027	0.71829	0.61513
																		327	1.037	0.9366	0.82028	0.71843	0.61522
																		327.2	1.037	0.93669	0.82034	0.71826	0.61523
																		327.4	1.0369	0.93653	0.81994	0.71803	0.61499
																		327.6	1.0368	0.9363	0.8201	0.71762	0.61511
																		327.8	1.0365	0.9361	0.82015	0.71763	0.61488
																		328	1.0368	0.93616	0.81981	0.71744	0.61471
																		328.2	1.0372	0.93601	0.81878	0.71726	0.61444
																		328.4	1.0377	0.93635	0.81887	0.71725	0.61424
																		328.6	1.0377	0.93656	0.81905	0.71687	0.6143
																		328.8	1.0372	0.93679	0.81922	0.71685	0.61432
																		329	1.038	0.93653	0.81921	0.71685	0.61408
																		329.2	1.0385	0.93644	0.81953	0.71679	0.61384
																		329.4	1.0377	0.93659	0.81987	0.71676	0.61379
																		329.6	1.0364	0.93651	0.81955	0.7168	0.61358
																		329.8	1.0361	0.93652	0.81862	0.71657	0.61354
																		330	1.0367	0.93635	0.819	0.71653	0.6134
																		330.2	1.037	0.93644	0.81834	0.71647	0.61337
																		330.4	1.0362	0.93646	0.81879	0.71608	0.61321
																		330.6	1.0368	0.93627	0.81815	0.71604	0.61305
																		330.8	1.0369	0.93654	0.81815	0.71579	0.61297
																		331	1.0369	0.93677	0.81839	0.71592	0.6129
																		331.2	1.0362	0.93687	0.8183	0.71587	0.61262
																		331.4	1.0358	0.93629	0.8185	0.71578	0.61232
																		331.6	1.037	0.93663	0.81814	0.71532	0.61238
																		331.8	1.037	0.93677	0.81837	0.7153	0.61248
																		332	1.0366	0.93679	0.81822	0.71518	0.61261
																		332.2	1.0367	0.93681	0.81793	0.71494	0.61228
																		332.4	1.0373	0.93692	0.81782	0.71452	0.61225
																		332.6	1.037	0.93698	0.8177	0.71456	0.61198
																		332.8	1.0369	0.93685	0.81765	0.71462	0.61167
																		333	1.0362	0.93667	0.81791	0.71474	0.61174
																		333.2	1.0353	0.93658	0.81764	0.71441	0.61173
																		333.4	1.0367	0.93685	0.81811	0.71435	0.6115
																		333.6	1.0373	0.9368	0.81783	0.71439	0.61118
																		333.8	1.037	0.93683	0.81758	0.71447	0.61097
																		334	1.0366	0.93681	0.81736	0.71422	0.61119
																		334.2	1.0362	0.93668	0.81696	0.71402	0.61084
																		334.4	1.0367	0.9368	0.81723	0.71393	0.61069
																		334.6	1.0356	0.93699	0.81714	0.71396	0.61081
																		334.8	1.0359	0.93722	0.81675	0.71377	0.61082
																		335	1.0366	0.93761	0.8167	0.7134	0.61063
																		335.2	1.0364	0.93723	0.81644	0.71327	0.61064
																		335.4	1.0365	0.93688	0.81633	0.71333	0.61058
																		335.6	1.0364	0.93676	0.81623	0.71335	0.61053
																		335.8	1.0366	0.93658	0.81658	0.71345	0.61035
																		336	1.0365	0.93646	0.81655	0.71326	0.61022
																		336.2	1.0364	0.93647	0.81637	0.71331	0.61002
																		336.4	1.0365	0.93682	0.81634	0.71306	0.60986
																		336.6	1.0368	0.93697	0.81606	0.71277	0.60989
																		336.8	1.0371	0.93683	0.81623	0.71253	0.60983
																		337	1.0368	0.93701	0.81647	0.71249	0.6096
																		337.2	1.0364	0.93693	0.8163	0.71264	0.60934
																		337.4	1.0364	0.93697	0.81675	0.71269	0.60934
																		337.6	1.0366	0.93699	0.81598	0.7125	0.60903
																		337.8	1.0374	0.93694	0.81569	0.71259	0.60891
																		338	1.0368	0.93645	0.81601	0.71235	0.60869
																		338.2	1.0363	0.93649	0.81594	0.7125	0.60877
																		338.4	1.0362	0.93661	0.81619	0.71209	0.60873
																		338.6	1.0357	0.93722	0.81612	0.71194	0.60855
																		338.8	1.0359	0.937	0.81561	0.71187	0.60846
																		339	1.0363	0.93678	0.81555	0.71158	0.60808
																		339.2	1.0365	0.93687	0.81577	0.71142	0.60821
																		339.4	1.0363	0.93703	0.81542	0.71124	0.6081
																		339.6	1.0353	0.93721	0.81537	0.71151	0.60816
																		339.8	1.0354	0.93678	0.81513	0.71134	0.60825
																		340	1.0368	0.93675	0.81568	0.71099	0.6079
																		340.2	1.0367	0.93668	0.81531	0.71077	0.60766
																		340.4	1.0368	0.93697	0.81528	0.71048	0.60746
																		340.6	1.0355	0.93677	0.81453	0.71087	0.60739
																		340.8	1.0362	0.93674	0.81458	0.7108	0.60716
																		341	1.0362	0.93652	0.81415	0.71033	0.60725
																		341.2	1.0364	0.93641	0.81464	0.71027	0.60702
																		341.4	1.0359	0.93631	0.81432	0.71027	0.60699
																		341.6	1.0356	0.93646	0.81409	0.71021	0.60701
																		341.8	1.0357	0.93644	0.81396	0.70993	0.60691
																		342	1.0356	0.93635	0.81365	0.7101	0.60678
																		342.2	1.0359	0.93603	0.8139	0.71007	0.60666
																		342.4	1.0357	0.93602	0.81421	0.71012	0.6068
																		342.6	1.0365	0.936	0.814	0.70963	0.60656
																		342.8	1.0366	0.93614	0.81411	0.70974	0.60659
																		343	1.0363	0.93619	0.81357	0.70955	0.60642
																		343.2	1.036	0.93586	0.81375	0.70962	0.60614
																		343.4	1.0353	0.9359	0.81384	0.70914	0.60601
																		343.6	1.0363	0.93592	0.81396	0.70927	0.60579
																		343.8	1.0362	0.9362	0.81336	0.70875	0.60554
																		344	1.0361	0.93617	0.81274	0.70882	0.60547
																		344.2	1.0359	0.93603	0.81265	0.70887	0.60545
																		344.4	1.0354	0.93555	0.81312	0.70892	0.60541
																		344.6	1.0353	0.93538	0.81371	0.70856	0.60511
																		344.8	1.0351	0.9355	0.81341	0.7088	0.60506
																		345	1.0352	0.93534	0.81314	0.70846	0.60499
																		345.2	1.0353	0.93533	0.81279	0.70862	0.60519
																		345.4	1.036	0.93513	0.81339	0.7085	0.60498
																		345.6	1.0359	0.93486	0.81369	0.70824	0.60492
																		345.8	1.0361	0.93478	0.81334	0.70815	0.60469
																		346	1.0359	0.9353	0.81334	0.70794	0.60471
																		346.2	1.0361	0.93553	0.8126	0.70805	0.60503
																		346.4	1.0361	0.93547	0.81254	0.70779	0.60484
																		346.6	1.0357	0.93543	0.81237	0.70742	0.60462
																		346.8	1.0362	0.935	0.81259	0.70741	0.60439
																		347	1.0364	0.93522	0.81303	0.70778	0.60423
																		347.2	1.0366	0.93524	0.81235	0.70754	0.60388
																		347.4	1.0363	0.93499	0.8125	0.7073	0.60385
																		347.6	1.0358	0.93488	0.81199	0.7071	0.60403
																		347.8	1.0356	0.93447	0.81235	0.70716	0.60384
																		348	1.0359	0.93444	0.81211	0.70673	0.60382
																		348.2	1.0363	0.93464	0.81241	0.70685	0.60365
																		348.4	1.0365	0.93498	0.81192	0.70678	0.60363
																		348.6	1.0361	0.93426	0.81196	0.70655	0.60356
																		348.8	1.0361	0.9341	0.81161	0.70657	0.60341
																		349	1.036	0.93376	0.81252	0.70657	0.60346
																		349.2	1.0368	0.93415	0.81199	0.70647	0.60315
																		349.4	1.0371	0.93379	0.81214	0.70629	0.60313
																		349.6	1.0363	0.934	0.81199	0.70611	0.603
																		349.8	1.0368	0.93406	0.81203	0.70602	0.60284
																		350	1.0359	0.93397	0.81178	0.70588	0.60264
																		350.2	1.0359	0.93395	0.81139	0.70587	0.6024
																		350.4	1.0358	0.93403	0.81154	0.70542	0.60243
																		350.6	1.0356	0.93386	0.81148	0.70533	0.60233
																		350.8	1.0356	0.93365	0.81156	0.70529	0.60234
																		351	1.0353	0.93391	0.81126	0.70523	0.60222
																		351.2	1.0358	0.93368	0.81071	0.70527	0.602
																		351.4	1.0354	0.93405	0.81051	0.705	0.60202
																		351.6	1.0348	0.93391	0.81072	0.70477	0.60226
																		351.8	1.0347	0.93375	0.81046	0.7048	0.60207
																		352	1.0352	0.93322	0.81016	0.70471	0.60176
																		352.2	1.0362	0.93318	0.80978	0.70459	0.60151
																		352.4	1.0365	0.93324	0.81071	0.7046	0.60148
																		352.6	1.0369	0.9331	0.81049	0.70463	0.60149
																		352.8	1.0368	0.93328	0.81083	0.70442	0.60137
																		353	1.0357	0.9334	0.81082	0.70434	0.60127
																		353.2	1.0359	0.93284	0.81088	0.70432	0.60104
																		353.4	1.0355	0.93279	0.81069	0.70441	0.60104
																		353.6	1.0353	0.93298	0.81045	0.70426	0.60096
																		353.8	1.0352	0.93314	0.81043	0.70413	0.60094
																		354	1.036	0.93268	0.8105	0.70388	0.60071
																		354.2	1.0361	0.9331	0.81005	0.70358	0.6009
																		354.4	1.0361	0.93305	0.81	0.70364	0.60061
																		354.6	1.0358	0.93274	0.80957	0.70357	0.60072
																		354.8	1.0355	0.93246	0.80993	0.70363	0.60051
																		355	1.0358	0.93277	0.80951	0.70335	0.60037
																		355.2	1.0362	0.93263	0.80956	0.70327	0.59984
																		355.4	1.0362	0.93257	0.80934	0.70315	0.59997
																		355.6	1.0356	0.93222	0.80935	0.70351	0.59993
																		355.8	1.0358	0.93202	0.80916	0.70348	0.59992
																		356	1.0361	0.9323	0.80919	0.70323	0.59983
																		356.2	1.0362	0.93231	0.80902	0.70297	0.59943
																		356.4	1.0351	0.93203	0.80895	0.70299	0.59939
																		356.6	1.0357	0.93154	0.80922	0.70281	0.59949
																		356.8	1.0362	0.93186	0.80904	0.70272	0.59918
																		357	1.0361	0.93201	0.8089	0.70257	0.59913
																		357.2	1.036	0.93192	0.80904	0.7025	0.59919
																		357.4	1.0356	0.93187	0.8087	0.70244	0.59922
																		357.6	1.0354	0.93156	0.80911	0.70254	0.59903
																		357.8	1.0349	0.9314	0.80879	0.70231	0.5989
																		358	1.0351	0.93148	0.80888	0.70202	0.59869
																		358.2	1.0353	0.93161	0.80873	0.70169	0.59857
																		358.4	1.0359	0.9314	0.80864	0.70147	0.59867
																		358.6	1.0353	0.93133	0.80804	0.70124	0.59875
																		358.8	1.0365	0.93071	0.80782	0.70118	0.59855
																		359	1.0359	0.93061	0.80803	0.70107	0.59835
																		359.2	1.0363	0.93104	0.80822	0.70126	0.59816
																		359.4	1.0354	0.93139	0.80905	0.70106	0.59805
																		359.6	1.0358	0.93137	0.80792	0.70122	0.59778
																		359.8	1.0358	0.93128	0.80762	0.70102	0.59772
																		360	1.0362	0.93173	0.80717	0.70112	0.59766
																		360.2	1.0357	0.9314	0.80821	0.70092	0.59778
																		360.4	1.0353	0.93166	0.80756	0.70063	0.59768
																		360.6	1.0347	0.93142	0.80762	0.70068	0.5974
																		360.8	1.0354	0.93128	0.80778	0.70084	0.59705
																		361	1.0357	0.93124	0.80766	0.70065	0.59723
																		361.2	1.0354	0.93133	0.80769	0.70029	0.59724
																		361.4	1.0358	0.93115	0.80768	0.70017	0.59721
																		361.6	1.0357	0.93072	0.80734	0.70013	0.59696
																		361.8	1.0359	0.93067	0.80706	0.69982	0.59686
																		362	1.0359	0.93039	0.80648	0.69982	0.59662
																		362.2	1.0365	0.93016	0.80651	0.69984	0.5966
																		362.4	1.036	0.93027	0.80647	0.69961	0.5966
																		362.6	1.0361	0.93041	0.80694	0.69952	0.59681
																		362.8	1.0354	0.93024	0.80701	0.69944	0.59674
																		363	1.0348	0.93044	0.80692	0.69934	0.5966
																		363.2	1.0347	0.93065	0.8068	0.69915	0.59627
																		363.4	1.0349	0.93054	0.80682	0.69882	0.59594
																		363.6	1.035	0.9302	0.80709	0.69869	0.59597
																		363.8	1.0358	0.9302	0.80687	0.69885	0.59584
																		364	1.0353	0.93015	0.80674	0.69885	0.59579
																		364.2	1.0359	0.93045	0.80627	0.69867	0.59556
																		364.4	1.0353	0.93004	0.80596	0.69843	0.5956
																		364.6	1.0356	0.9297	0.80606	0.69855	0.59538
																		364.8	1.0355	0.9297	0.80591	0.69852	0.59516
																		365	1.0351	0.93	0.80664	0.69857	0.5952
																		365.2	1.0357	0.93004	0.80661	0.69793	0.59535
																		365.4	1.0354	0.92953	0.80646	0.69804	0.59518
																		365.6	1.035	0.92979	0.80568	0.69809	0.59477
																		365.8	1.0347	0.93003	0.80558	0.69839	0.59477
																		366	1.0355	0.92968	0.80594	0.69811	0.59488
																		366.2	1.0351	0.92947	0.80625	0.698	0.59488
																		366.4	1.036	0.9295	0.80618	0.69755	0.5947
																		366.6	1.0364	0.92969	0.80636	0.69765	0.59424
																		366.8	1.0363	0.92936	0.80636	0.69768	0.59411
																		367	1.0364	0.92937	0.80595	0.6973	0.59411
																		367.2	1.0363	0.92936	0.80525	0.69729	0.59416
																		367.4	1.0352	0.92961	0.80536	0.69719	0.59415
																		367.6	1.035	0.92931	0.80573	0.69725	0.59406
																		367.8	1.0356	0.92911	0.80583	0.69727	0.59424
																		368	1.0356	0.92895	0.80581	0.69705	0.5942
																		368.2	1.0353	0.92872	0.80507	0.69659	0.59387
																		368.4	1.0348	0.92872	0.80532	0.69671	0.59354
																		368.6	1.0353	0.92919	0.80501	0.69658	0.59388
																		368.8	1.0347	0.92909	0.80521	0.69672	0.594
																		369	1.0351	0.92918	0.80513	0.69618	0.59367
																		369.2	1.0348	0.92916	0.80556	0.69626	0.59339
																		369.4	1.0353	0.92928	0.80532	0.69643	0.59354
																		369.6	1.0357	0.92915	0.80518	0.69636	0.59315
																		369.8	1.0358	0.92923	0.80516	0.69627	0.59303
																		370	1.0355	0.92937	0.80558	0.69624	0.59289
																		370.2	1.0351	0.92878	0.8051	0.6961	0.59273
																		370.4	1.0353	0.92873	0.80471	0.69591	0.59272
																		370.6	1.0366	0.92883	0.80409	0.69606	0.59279
																		370.8	1.0356	0.9294	0.80486	0.6958	0.59269
																		371	1.0351	0.92893	0.8043	0.69554	0.59249
																		371.2	1.0352	0.92862	0.80525	0.69543	0.59232
																		371.4	1.0352	0.92882	0.80533	0.69552	0.59207
																		371.6	1.0354	0.92911	0.80516	0.69535	0.59192
																		371.8	1.0356	0.92882	0.80426	0.69508	0.59189
																		372	1.0354	0.92872	0.80361	0.69487	0.5917
																		372.2	1.0351	0.92874	0.80365	0.6949	0.5918
																		372.4	1.0349	0.92928	0.80413	0.69477	0.59193
																		372.6	1.0354	0.92912	0.80386	0.69476	0.59191
																		372.8	1.0352	0.92928	0.80364	0.69477	0.59186
																		373	1.0354	0.92893	0.80411	0.69456	0.59154
																		373.2	1.0353	0.92928	0.80376	0.69447	0.59132
																		373.4	1.0352	0.92905	0.8036	0.69444	0.59118
																		373.6	1.0355	0.92896	0.80396	0.6942	0.5913
																		373.8	1.0357	0.92934	0.80394	0.69401	0.59121
																		374	1.0358	0.92953	0.80405	0.69389	0.59106
																		374.2	1.0358	0.92966	0.804	0.69377	0.59086
																		374.4	1.035	0.92924	0.8039	0.69378	0.5911
																		374.6	1.034	0.92955	0.80375	0.69372	0.59111
																		374.8	1.0349	0.92976	0.80411	0.69366	0.59097
																		375	1.0352	0.92973	0.80364	0.69356	0.59056
																		375.2	1.0356	0.93007	0.80361	0.69356	0.59029
																		375.4	1.0354	0.93012	0.80347	0.69362	0.59012
																		375.6	1.0349	0.92978	0.80312	0.69355	0.59018
																		375.8	1.0352	0.93	0.80282	0.69334	0.59016
																		376	1.0364	0.9299	0.80272	0.6935	0.59033
																		376.2	1.036	0.93	0.80279	0.69337	0.59015
																		376.4	1.0353	0.92958	0.80311	0.69285	0.59021
																		376.6	1.0354	0.92983	0.80336	0.69261	0.58976
																		376.8	1.0356	0.9302	0.80316	0.69251	0.58962
																		377	1.0359	0.93015	0.80259	0.69287	0.58948
																		377.2	1.0351	0.92999	0.8024	0.69275	0.58944
																		377.4	1.0351	0.93041	0.80249	0.69271	0.58939
																		377.6	1.0351	0.93048	0.80243	0.69265	0.58931
																		377.8	1.035	0.9302	0.80214	0.69237	0.58911
																		378	1.0347	0.9302	0.80253	0.6922	0.58916
																		378.2	1.0353	0.93018	0.8026	0.6919	0.58881
																		378.4	1.0352	0.93052	0.80249	0.69189	0.58887
																		378.6	1.0348	0.93053	0.80206	0.69195	0.58899
																		378.8	1.0347	0.93031	0.80168	0.69197	0.58884
																		379	1.035	0.92986	0.80144	0.69201	0.58878
																		379.2	1.0356	0.93002	0.80155	0.69187	0.58871
																		379.4	1.0349	0.93044	0.80197	0.6918	0.58847
																		379.6	1.0348	0.93056	0.80152	0.69155	0.5886
																		379.8	1.0345	0.93005	0.8015	0.69145	0.58835
																		380	1.0349	0.92975	0.80152	0.69157	0.5881
																		380.2	1.0356	0.92993	0.80154	0.69145	0.58794
																		380.4	1.0361	0.93012	0.80159	0.69125	0.58804
																		380.6	1.0356	0.93054	0.80143	0.6908	0.58787
																		380.8	1.0357	0.93033	0.80135	0.69063	0.58801
																		381	1.0363	0.92985	0.80175	0.69061	0.5877
																		381.2	1.0365	0.93001	0.8016	0.69077	0.58742
																		381.4	1.0363	0.92992	0.80132	0.69059	0.58707
																		381.6	1.0356	0.93002	0.80086	0.69043	0.58726
																		381.8	1.0357	0.92983	0.80081	0.69049	0.5874
																		382	1.0357	0.92983	0.80084	0.69031	0.58732
																		382.2	1.035	0.93027	0.80024	0.69025	0.58735
																		382.4	1.034	0.9298	0.80003	0.68981	0.58746
																		382.6	1.0342	0.92966	0.80046	0.68956	0.5873
																		382.8	1.0344	0.9292	0.80073	0.68944	0.58691
																		383	1.0348	0.9296	0.80068	0.68938	0.58668
																		383.2	1.0346	0.92946	0.80066	0.68948	0.5867
																		383.4	1.0345	0.92956	0.80024	0.68979	0.58683
																		383.6	1.0352	0.92913	0.79999	0.68978	0.58653
																		383.8	1.0354	0.92854	0.80008	0.68943	0.58641
																		384	1.0352	0.9285	0.80048	0.68936	0.58649
																		384.2	1.0358	0.92864	0.80067	0.68952	0.58635
																		384.4	1.0355	0.9286	0.8007	0.68961	0.58619
																		384.6	1.0347	0.92861	0.80052	0.68945	0.58625
																		384.8	1.0341	0.92859	0.8003	0.68907	0.58636
																		385	1.0342	0.92859	0.80019	0.68889	0.5859
																		385.2	1.0351	0.92858	0.8004	0.68887	0.58559
																		385.4	1.0349	0.92888	0.80065	0.68884	0.58555
																		385.6	1.0338	0.92848	0.80041	0.68863	0.58561
																		385.8	1.0333	0.9286	0.80013	0.68867	0.58548
																		386	1.0334	0.92835	0.8003	0.68865	0.58539
																		386.2	1.0345	0.92838	0.79975	0.68872	0.58545
																		386.4	1.0353	0.92814	0.79989	0.68849	0.58537
																		386.6	1.0349	0.92848	0.79951	0.68816	0.58503
																		386.8	1.0345	0.92857	0.79996	0.68811	0.58499
																		387	1.0347	0.92817	0.79972	0.68816	0.58485
																		387.2	1.0351	0.92802	0.79957	0.68803	0.585
																		387.4	1.035	0.92808	0.7992	0.68801	0.58473
																		387.6	1.0343	0.92819	0.79923	0.68802	0.58466
																		387.8	1.0353	0.92821	0.79938	0.68811	0.5846
																		388	1.0355	0.92837	0.79899	0.68768	0.58479
																		388.2	1.0351	0.92801	0.79944	0.68764	0.58467
																		388.4	1.0344	0.92779	0.79961	0.68754	0.58438
																		388.6	1.0344	0.92754	0.79913	0.68735	0.58408
																		388.8	1.0342	0.92725	0.79867	0.68719	0.584
																		389	1.034	0.92749	0.79845	0.68727	0.58396
																		389.2	1.0342	0.92738	0.79814	0.68729	0.58363
																		389.4	1.0354	0.92745	0.79836	0.68709	0.58397
																		389.6	1.0355	0.92715	0.79889	0.68702	0.58394
																		389.8	1.0348	0.92712	0.79925	0.68695	0.58386
																		390	1.0343	0.92715	0.79915	0.68652	0.5837
																		390.2	1.0348	0.927	0.79889	0.68627	0.58367
																		390.4	1.0349	0.92676	0.79863	0.68636	0.58335
																		390.6	1.035	0.92714	0.79875	0.68631	0.58319
																		390.8	1.0349	0.92671	0.79862	0.68625	0.58331
																		391	1.0346	0.92646	0.79832	0.68619	0.5833
																		391.2	1.035	0.92635	0.7982	0.6864	0.58335
																		391.4	1.0349	0.92663	0.79796	0.68631	0.58331
																		391.6	1.0343	0.92654	0.79827	0.68597	0.58329
																		391.8	1.0344	0.92641	0.79799	0.68585	0.58311
																		392	1.035	0.92643	0.7982	0.68604	0.58311
																		392.2	1.0348	0.92664	0.79787	0.68562	0.58281
																		392.4	1.0351	0.92644	0.7978	0.68555	0.58263
																		392.6	1.0347	0.92636	0.79769	0.68569	0.58254
																		392.8	1.0344	0.92616	0.7982	0.68547	0.58238
																		393	1.0347	0.92624	0.79777	0.6855	0.58218
																		393.2	1.035	0.92596	0.79799	0.68522	0.58216
																		393.4	1.0347	0.92589	0.79822	0.68496	0.58244
																		393.6	1.0346	0.92558	0.79783	0.6851	0.58244
																		393.8	1.0342	0.92591	0.7979	0.68519	0.58224
																		394	1.0338	0.92603	0.79753	0.68505	0.58198
																		394.2	1.0346	0.92597	0.7976	0.68493	0.58186
																		394.4	1.0348	0.92567	0.79707	0.68449	0.58189
																		394.6	1.0346	0.92572	0.79688	0.68447	0.58178
																		394.8	1.0343	0.92578	0.79692	0.68455	0.58172
																		395	1.0353	0.92564	0.79693	0.68448	0.5815
																		395.2	1.0353	0.92577	0.79733	0.6843	0.58154
																		395.4	1.035	0.92558	0.79707	0.68435	0.5814
																		395.6	1.0347	0.92555	0.79723	0.6842	0.58123
																		395.8	1.035	0.92532	0.79727	0.68414	0.58116
																		396	1.0349	0.92531	0.79704	0.68406	0.58112
																		396.2	1.0344	0.92537	0.79736	0.68355	0.58101
																		396.4	1.0341	0.92533	0.79702	0.68367	0.58084
																		396.6	1.0336	0.9248	0.79693	0.68364	0.58067
																		396.8	1.0336	0.92459	0.79648	0.68359	0.58056
																		397	1.0338	0.92478	0.79698	0.68376	0.5804
																		397.2	1.0348	0.92495	0.79729	0.68351	0.58061
																		397.4	1.0349	0.92539	0.79717	0.68329	0.58052
																		397.6	1.0355	0.92543	0.79688	0.68303	0.58015
																		397.8	1.0355	0.92535	0.79693	0.683	0.58025
																		398	1.035	0.92486	0.79641	0.68268	0.58013
																		398.2	1.035	0.9247	0.79613	0.68271	0.58039
																		398.4	1.0352	0.92484	0.79571	0.68272	0.58015
																		398.6	1.034	0.92516	0.79605	0.68279	0.57987
																		398.8	1.0335	0.92535	0.79622	0.68245	0.57993
																		399	1.0344	0.92528	0.79628	0.68243	0.57997
																		399.2	1.0351	0.92472	0.79592	0.68235	0.57989
																		399.4	1.0352	0.92467	0.79594	0.68217	0.57972
[truncated: 1,003 more rows]
